# Supplementary material for: If horses had toes: demonstrating mirror self recognition at group level in Equus caballus
Source: Anim Cogn. 2021 Mar 13;24(5):1099–108. doi: 10.1007/s10071-021-01502-7 (PMC8360890; doi:10.1007/s10071-021-01502-7)
Supplement: Supplementary file 18 — Supplementary file18 (XLSX 116 KB) [file 10071_2021_1502_MOESM18_ESM.xlsx]

## Sheet: CM
Video label	Date	Test	Time	Start behavior (mm:ss,dec)	End behavior (mm:ss,dec)	Duration	Actor	Behaviour
1_Ercole_CM_CH1	2017-04-11	CM	08:54:00	00:02:58.676000	00:03:10.632000	00:00:11.956000	ercole	selec att
1_Ercole_CM_CH1	2017-04-11	CM	08:54:00	00:03:43.760000	00:03:47	00:00:40.200000	ercole	selec att
1_Ercole_CM_CH1	2017-04-11	CM	08:54:00	00:04:23.960000	00:04:29	00:00:36.558000	ercole	selec att
1_Ercole_CM_CH1	2017-04-11	CM	08:54:00	00:04:34.560000	00:04:40.440000	00:01:28.335000	ercole	selec att
1_Ercole_CM_CH1	2017-04-12	CM	08:54:00	00:05:30.200000	00:05:37.520000	00:00:32.695000	ercole	selec att
1_Ercole_CM_CH1	2017-04-11	CM	08:54:00	00:07:48.947000	00:07:49.320000	00:00:00.373000	ercole	selec att
1_Ercole_CM_CH1	2017-04-11	CM	08:54:00	00:08:31.760000	00:08:42	00:00:10.240000	ercole	selec att
1_Ercole_CM_CH1	2017-04-11	CM	08:54:00	00:12:02.697000	00:12:10.682000	00:00:07.985000	ercole	selec att
1_Ercole_CM_CH1	2017-04-11	CM	08:54:00	00:12:18.461000	00:12:22	00:00:03.539000	ercole	selec att
1_Ercole_CM_CH1	2017-04-11	CM	08:54:00	00:12:49.200000	00:13:02.229000	00:00:13.029000	ercole	selec att
1_Ercole_CM_CH1	2017-04-11	CM	08:54:00	00:14:15.240000	00:14:54.920000	00:00:39.680000	ercole	selec att
1_Ercole_CM_CH1	2017-04-11	CM	08:54:00	00:17:44.960000	00:17:54.880000	00:00:09.920000	ercole	selec att
1_Ercole_CM_CH1	2017-04-11	CM	08:54:00	00:19:24.120000	00:19:30.600000	00:00:06.480000	ercole	selec att
1_Ercole_CM_CH1	2017-04-11	CM	08:54:00	00:20:11.800000	00:20:59.040000	00:00:47.240000	ercole	selec att
1_Ercole_CM_CH1	2017-04-11	CM	08:54:00	00:23:00.680000	00:23:19.160000	00:00:18.480000	ercole	selec att
1_Ercole_CM_CH1	2017-04-11	CM	08:54:00	00:23:45.680000	00:24:08.480000	00:00:22.800000	ercole	selec att
1_Ercole_CM_CH1	2017-04-11	CM	08:54:00	00:28:28.320000	00:28:34.040000	00:00:05.720000	ercole	selec att
1_Ercole_CM_CH1	2017-04-11	CM	08:54:00	00:28:54.480000	00:29:01.760000	00:00:07.280000	ercole	expl mirror
1_Ercole_CM_CH1	2017-04-11	CM	08:54:00	00:29:10	00:29:13.280000	00:00:03.280000	ercole	expl mirror
2_Oliver_CM_CH1	2017-04-11	CM	09:26:00	00:00:21.760000	00:00:25.680000	00:00:03.920000	oliver	selec att
2_Oliver_CM_CH1	2017-04-11	CM	09:26:00	00:00:31.800000	00:00:33	00:00:01.200000	oliver	selec att
2_Oliver_CM_CH1	2017-04-11	CM	09:26:00	00:01:11.720000	00:01:12.880000	00:00:01.160000	oliver	selec att
2_Oliver_CM_CH1	2017-04-11	CM	09:26:00	00:01:14.800000	00:01:17.480000	00:00:02.680000	oliver	selec att
2_Oliver_CM_CH1	2017-04-11	CM	09:26:00	00:01:55.120000	00:01:57.360000	00:00:02.240000	oliver	selec att
2_Oliver_CM_CH1	2017-04-11	CM	09:26:00	00:02:45.700000	00:02:46.240000	00:00:00.540000	oliver	selec att
2_Oliver_CM_CH1	2017-04-11	CM	09:26:00	00:02:49.400000	00:02:52.160000	00:00:02.760000	oliver	selec att
2_Oliver_CM_CH1	2017-04-11	CM	09:26:00	00:02:59.320000	00:03:02.840000	00:00:03.520000	oliver	selec att
2_Oliver_CM_CH1	2017-04-11	CM	09:26:00	00:03:43.880000	00:03:48.920000	00:00:05.040000	oliver	selec att
2_Oliver_CM_CH1	2017-04-11	CM	09:26:00	00:05:17.240000	00:05:21.200000	00:00:03.960000	oliver	selec att
2_Oliver_CM_CH1	2017-04-11	CM	09:26:00	00:07:44.640000	00:07:48.740000	00:00:04.100000	oliver	selec att
2_Oliver_CM_CH1	2017-04-11	CM	09:26:00	00:07:58.440000	00:08:00.320000	00:00:01.880000	oliver	selec att
2_Oliver_CM_CH1	2017-04-11	CM	09:26:00	00:14:55	00:14:55.840000	00:00:00.840000	oliver	selec att
2_Oliver_CM_CH1	2017-04-11	CM	09:26:00	00:14:55.840000	00:15:01.920000	00:00:06.080000	oliver	selec att
2_Oliver_CM_CH1	2017-04-11	CM	09:26:00	00:15:04.240000	00:15:11.760000	00:00:07.520000	oliver	selec att
2_Oliver_CM_CH1	2017-04-11	CM	09:26:00	00:16:21.840000	00:16:23.360000	00:00:01.520000	oliver	selec att
2_Oliver_CM_CH1	2017-04-11	CM	09:26:00	00:16:36.400000	00:16:39.040000	00:00:02.640000	oliver	selec att
2_Oliver_CM_CH2	2017-04-11	CM	09:26:00	00:16:47.680000	00:16:51	00:00:03.320000	oliver	selec att
2_Oliver_CM_CH2	2017-04-11	CM	09:26:00	00:18:12.560000	00:18:37.480000	00:00:24.920000	oliver	selec att
2_Oliver_CM_CH2	2017-04-11	CM	09:26:00	00:18:58.920000	00:19:07.440000	00:00:08.520000	oliver	selec att
2_Oliver_CM_CH2	2017-04-11	CM	09:26:00	00:19:35.360000	00:19:36.840000	00:00:01.480000	oliver	selec att
2_Oliver_CM_CH2	2017-04-11	CM	09:26:00	00:20:37.160000	00:20:43.500000	00:00:06.340000	oliver	selec att
2_Oliver_CM_CH1	2017-04-11	CM	09:26:00	00:21:52	00:21:59.920000	00:00:07.920000	oliver	selec att
2_Oliver_CM_CH2	2017-04-11	CM	09:26:00	00:23:34.040000	00:24:14	00:00:39.960000	oliver	selec att
4_Sunshine_CM_CH1	2017-04-11	CM	10:28:00	00:00:46.600000	00:00:55.960000	00:00:09.360000	sunshine	selec att
4_Sunshine_CM_CH1	2017-04-11	CM	10:28:00	00:00:59.720000	00:01:04.120000	00:00:04.400000	sunshine	selec att
4_Sunshine_CM_CH1	2017-04-11	CM	10:28:00	00:01:47.080000	00:01:52.480000	00:00:05.400000	sunshine	selec att
4_Sunshine_CM_CH1	2017-04-11	CM	10:28:00	00:04:46.800000	00:04:52.760000	00:00:05.960000	sunshine	selec att
4_Sunshine_CM_CH1	2017-04-11	CM	10:28:00	00:05:42.880000	00:05:46.400000	00:00:03.520000	sunshine	selec att
4_Sunshine_CM_CH1	2017-04-11	CM	10:28:00	00:08:02.200000	00:08:06.840000	00:00:04.640000	sunshine	selec att
4_Sunshine_CM_CH1	2017-04-11	CM	10:28:00	00:08:06.840000	00:08:10.200000	00:00:03.360000	sunshine	selec att
4_Sunshine_CM_CH1	2017-04-11	CM	10:28:00	00:08:10.200000	00:10:06	00:01:55.800000	sunshine	expl mirror
4_Sunshine_CM_CH1	2017-04-11	CM	10:28:00	00:13:18.160000	00:13:23.880000	00:00:05.720000	sunshine	selec att
4_Sunshine_CM_CH1	2017-04-11	CM	10:28:00	00:13:38.280000	00:13:48	00:00:09.720000	sunshine	expl mirror
5_Falco2_CM_CH1	2017-04-11	CM	11:01:00	00:00:00	00:00:05.280000	00:00:05.280000	falco 2	selec att
5_Falco2_CM_CH1	2017-04-11	CM	11:01:00	00:00:11.040000	00:00:16.160000	00:00:05.120000	falco 2	selec att
5_Falco2_CM_CH1	2017-04-11	CM	11:01:00	00:00:37.120000	00:00:48.960000	00:00:11.840000	falco 2	selec att
5_Falco2_CM_CH1	2017-04-11	CM	11:01:00	00:01:16.040000	00:01:20.680000	00:00:04.640000	falco 2	selec att
5_Falco2_CM_CH1	2017-04-11	CM	11:01:00	00:03:17.320000	00:03:23.640000	00:00:06.320000	falco 2	selec att
5_Falco2_CM_CH1	2017-04-11	CM	11:01:00	00:03:50.240000	00:03:54.920000	00:00:04.680000	falco 2	selec att
5_Falco2_CM_CH1	2017-04-11	CM	11:01:00	00:04:08	00:04:12.240000	00:00:04.240000	falco 2	selec att
5_Falco2_CM_CH1	2017-04-11	CM	11:01:00	00:07:57.020000	00:08:00.220000	00:00:03.200000	falco 2	selec att
5_Falco2_CM_CH1	2017-04-11	CM	11:01:00	00:08:21.520000	00:08:26.280000	00:00:04.760000	falco 2	selec att
5_Falco2_CM_CH1	2017-04-11	CM	11:01:00	00:08:44.200000	00:09:27	00:00:42.800000	falco 2	selec att
5_Falco2_CM_CH1	2017-04-11	CM	11:01:00	00:10:33.400000	00:10:35.140000	00:00:01.740000	falco 2	headmov
5_Falco2_CM_CH1	2017-04-11	CM	11:01:00	00:10:34.960000	00:11:29.280000	00:00:54.320000	falco 2	selec att
5_Falco2_CM_CH1	2017-04-11	CM	11:01:00	00:11:36.800000	00:11:43.120000	00:00:06.320000	falco 2	selec att
5_Falco2_CM_CH1	2017-04-11	CM	11:01:00	00:11:45.720000	00:12:30.920000	00:00:45.200000	falco 2	selec att
5_Falco2_CM_CH1	2017-04-11	CM	11:01:00	00:14:41.200000	00:15:06.840000	00:00:25.640000	falco 2	selec att
5_Falco2_CM_CH1	2017-04-11	CM	11:01:00	00:15:04.800000	00:15:06.800000	00:00:02	falco 2	headmov
5_Falco2_CM_CH1	2017-04-11	CM	11:01:00	00:15:17.440000	00:15:31	00:00:13.560000	falco 2	selec att
5_Falco2_CM_CH1	2017-04-11	CM	11:01:00	00:15:42.960000	00:15:58.200000	00:00:15.240000	falco 2	selec att
5_Falco2_CM_CH1	2017-04-11	CM	11:01:00	00:16:14.800000	00:16:32.880000	00:00:18.080000	falco 2	selec att
5_Falco2_CM_CH1	2017-04-11	CM	11:01:00	00:16:59.440000	00:17:17.310000	00:00:17.870000	falco 2	selec att
5_Falco2_CM_CH1	2017-04-11	CM	11:01:00	00:17:26.330000	00:18:22.680000	00:00:56.350000	falco 2	selec att
5_Falco2_CM_CH1	2017-04-11	CM	11:01:00	00:18:56.200000	00:19:23.480000	00:00:27.280000	falco 2	selec att
5_Falco2_CM_CH1	2017-04-11	CM	11:01:00	00:19:44.080000	00:19:58.640000	00:00:14.560000	falco 2	selec att
5_Falco2_CM_CH1	2017-04-11	CM	11:01:00	00:20:12.920000	00:20:28.400000	00:00:15.480000	falco 2	selec att
5_Falco2_CM_CH1	2017-04-11	CM	11:01:00	00:20:31.480000	00:20:33.440000	00:00:01.960000	falco 2	selec att
5_Falco2_CM_CH1	2017-04-11	CM	11:01:00	00:20:31.480000	00:20:33.940000	00:00:02.460000	falco 2	headmov
5_Falco2_CM_CH1	2017-04-11	CM	11:01:00	00:21:28.640000	00:22:00.800000	00:00:32.160000	falco 2	selec att
5_Falco2_CM_CH1	2017-04-11	CM	11:01:00	00:23:11.400000	00:23:23.840000	00:00:12.440000	falco 2	selec att
5_Falco2_CM_CH1	2017-04-11	CM	11:01:00	00:23:53.240000	00:24:02.460000	00:00:09.220000	falco 2	selec att
5_Falco2_CM_CH1	2017-04-11	CM	11:01:00	00:23:53.240000	00:24:02.640000	00:00:09.400000	falco 2	headmov
5_Falco2_CM_CH1	2017-04-11	CM	11:01:00	00:24:20.280000	00:24:28.720000	00:00:08.440000	falco 2	selec att
5_Falco2_CM_CH1	2017-04-11	CM	11:01:00	00:24:42.320000	00:24:46.640000	00:00:04.320000	falco 2	selec att
5_Falco2_CM_CH1	2017-04-11	CM	11:01:00	00:25:16.040000	00:26:05.440000	00:00:49.400000	falco 2	selec att
5_Falco2_CM_CH1	2017-04-11	CM	11:01:00	00:27:09.280000	00:27:14.089000	00:00:04.809000	falco 2	selec att
5_Falco2_CM_CH1	2017-04-11	CM	11:01:00	00:27:39.880000	00:27:51.360000	00:00:11.480000	falco 2	selec att
5_Falco2_CM_CH1	2017-04-11	CM	11:01:00	00:29:00.600000	00:29:18.920000	00:00:18.320000	falco 2	selec att
6_Nadija_CM_CH1_II	2017-04-11	CM	12:00:00	00:01:03.400000	00:01:09.520000	00:00:06.120000	nadija	selec att
6_Nadija_CM_CH1_II	2017-04-11	CM	12:00:00	00:02:06.800000	00:02:12.560000	00:00:05.760000	nadija	expl mirror
6_Nadija_CM_CH1_II	2017-04-11	CM	12:00:00	00:02:50.760000	00:03:15.360000	00:00:24.600000	nadija	selec att
6_Nadija_CM_CH1_II	2017-04-11	CM	12:00:00	00:02:03.040000	00:02:06.500000	00:00:03.460000	nadija	selec att
6_Nadija_CM_CH1_II	2017-04-11	CM	12:00:00	00:02:06.480000	00:02:09.470000	00:00:02.990000	nadija	expl mirror
6_Nadija_CM_CH1_II	2017-04-11	CM	12:00:00	00:05:07.100000	00:05:10.240000	00:00:03.140000	nadija	selec att
6_Nadija_CM_CH1_II	2017-04-11	CM	12:00:00	00:10:56.600000	00:11:02.030000	00:00:05.430000	nadija	expl mirror
6_Nadija_CM_CH1_II	2017-04-11	CM	12:00:00	00:11:50.040000	00:12:00.520000	00:00:10.480000	nadija	selec att
6_Nadija_CM_CH1_II	2017-04-11	CM	12:00:00	00:12:11.120000	00:12:15.040000	00:00:03.920000	nadija	selec att
6_Nadija_CM_CH1_II	2017-04-11	CM	12:00:00	00:12:15.040000	00:12:24.480000	00:00:09.440000	nadija	expl mirror
6_Nadija_CM_CH1_II	2017-04-11	CM	12:00:00	00:12:27.200000	00:12:36.960000	00:00:09.760000	nadija	expl mirror
6_Nadija_CM_CH1_II	2017-04-11	CM	12:00:00	00:14:04	00:14:35.160000	00:00:31.160000	nadija	selec att
6_Nadija_CM_CH1_II	2017-04-11	CM	12:00:00	00:14:39.680000	00:15:01.360000	00:00:21.680000	nadija	selec att
6_Nadija_CM_CH1_II	2017-04-11	CM	12:00:00	00:15:03.280000	00:15:39.960000	00:00:36.680000	nadija	selec att
6_Nadija_CM_CH1_II	2017-04-11	CM	12:00:00	00:25:42.280000	00:25:45.480000	00:00:03.200000	nadija	expl mirror
6_Nadija_CM_CH1_II	2017-04-11	CM	12:00:00	00:25:45.480000	00:25:47.640000	00:00:02.160000	nadija	look behind
6_Nadija_CM_CH1_II	2017-04-11	CM	12:00:00	00:28:08.100000	00:28:51.600000	00:00:43.500000	nadija	selec att
7_Antonia_CM_CH1/2_I	2017-04-11	CM	12:31:00	00:00:54.600000	00:00:56.640000	00:00:02.040000	antonia	selec att
7_Antonia_CM_CH1/2_I	2017-04-11	CM	12:31:00	00:01:32.080000	00:01:36.400000	00:00:04.320000	antonia	expl mirror
8_King_CM_CH1	2017-04-11	CM	13:05:00	00:00:11.320000	00:00:15.760000	00:00:04.440000	king	selec att
8_King_CM_CH1	2017-04-11	CM	13:05:00	00:00:15.800000	00:00:18.040000	00:00:02.240000	king	selec att
8_King_CM_CH1	2017-04-11	CM	13:05:00	00:00:27.960000	00:00:29.240000	00:00:01.280000	king	selec att
8_King_CM_CH1	2017-04-11	CM	13:05:00	00:00:29.240000	00:00:30.360000	00:00:01.120000	king	selec att
8_King_CM_CH1	2017-04-11	CM	13:05:00	00:00:48.880000	00:00:52.620000	00:00:03.740000	king	headmov
8_King_CM_CH1	2017-04-11	CM	13:05:00	00:00:59.940000	00:01:04.440000	00:00:04.500000	king	selec att
8_King_CM_CH1	2017-04-11	CM	13:05:00	00:03:08.080000	00:03:13.280000	00:00:05.200000	king	expl mirror
8_King_CM_CH1	2017-04-11	CM	13:05:00	00:03:13.280000	00:03:19.120000	00:00:05.840000	king	expl mirror
8_King_CM_CH1	2017-04-11	CM	13:05:00	00:03:55.680000	00:04:14.920000	00:00:19.240000	king	selec att
8_King_CM_CH1	2017-04-11	CM	13:05:00	00:05:26.120000	00:05:28.040000	00:00:01.920000	king	selec att
8_King_CM_CH1	2017-04-11	CM	13:05:00	00:06:25.640000	00:06:31.160000	00:00:05.520000	king	selec att
8_King_CM_CH2	2017-04-11	CM	13:05:00	00:11:55.330000	00:12:03.860000	00:00:08.530000	king	selec att
8_King_CM_CH1	2017-04-11	CM	13:05:00	00:19:15.320000	00:19:19.280000	00:00:03.960000	king	selec att
8_King_CM_CH1	2017-04-11	CM	13:05:00	00:27:26.200000	00:27:32.480000	00:00:06.280000	king	selec att
9_Oti_CM_ch1_I	2017-04-11	CM	13:37:00	00:00:55.840000	00:00:59.040000	00:00:03.200000	oti	selec att
9_Oti_CM_ch1_I	2017-04-11	CM	13:37:00	00:00:59.040000	00:01:01.320000	00:00:02.280000	oti	selec att
9_Oti_CM_ch1_I	2017-04-11	CM	13:37:00	00:01:16.120000	00:01:20.200000	00:00:04.080000	oti	selec att
9_Oti_CM_ch1_I	2017-04-11	CM	13:37:00	00:01:54.400000	00:02:00.040000	00:00:05.640000	oti	selec att
9_Oti_CM_ch1_I	2017-04-11	CM	13:37:00	00:02:00.040000	00:02:01.840000	00:00:01.800000	oti	selec att
9_Oti_CM_ch1_I	2017-04-11	CM	13:37:00	00:02:01.800000	00:02:10.160000	00:00:08.360000	oti	expl mirror
9_Oti_CM_ch1_I	2017-04-11	CM	13:37:00	00:04:17.280000	00:04:19	00:00:01.720000	oti	selec att
9_Oti_CM_ch1_I	2017-04-11	CM	13:37:00	00:05:04.120000	00:05:05.720000	00:00:01.600000	oti	selec att
9_Oti_CM_ch1_I	2017-04-11	CM	13:37:00	00:06:09.560000	00:06:15.480000	00:00:05.920000	oti	selec att
9_Oti_CM_ch1_I	2017-04-11	CM	13:37:00	00:06:27.080000	00:06:34.200000	00:00:07.120000	oti	expl mirror
9_Oti_CM_ch1_I	2017-04-11	CM	13:37:00	00:08:06.640000	00:08:10.080000	00:00:03.440000	oti	expl mirror
9_Oti_CM_ch1_I	2017-04-11	CM	13:37:00	00:10:30.880000	00:10:33.480000	00:00:02.600000	oti	selec att
9_Oti_CM_ch1_I	2017-04-11	CM	13:37:00	00:10:33.480000	00:10:40.780000	00:00:07.300000	oti	expl mirror
9_Oti_CM_ch1_I	2017-04-11	CM	13:37:00	00:12:10.640000	00:12:15.400000	00:00:04.760000	oti	selec att
9_Oti_CM_ch1_I	2017-04-11	CM	13:37:00	00:14:09.520000	00:14:15.840000	00:00:06.320000	oti	selec att
9_Oti_CM_ch1_I	2017-04-11	CM	13:37:00	00:14:27.480000	00:14:29.280000	00:00:01.800000	oti	expl mirror
9_Oti_CM_ch1_I	2017-04-11	CM	13:37:00	00:14:55.720000	00:14:59.240000	00:00:03.520000	oti	expl mirror
9_Oti_CM_ch1_I	2017-04-11	CM	13:37:00	00:16:03.040000	00:16:16.080000	00:00:13.040000	oti	selec att
9_Oti_CM_ch1_I	2017-04-11	CM	13:37:00	00:18:37.120000	00:18:38.800000	00:00:01.680000	oti	expl mirror
9_Oti_CM_ch1_I	2017-04-11	CM	13:37:00	00:21:02.200000	00:21:06.160000	00:00:03.960000	oti	selec att
9_Oti_CM_ch1_I	2017-04-11	CM	13:37:00	00:06:56.540000	00:06:59.140000	00:00:02.600000	oti	expl mirror
10_Arramon_CM_ch1	2017-04-11	CM	14:10:25	00:02:31.400000	00:02:36.560000	00:00:05.160000	arramon	expl mirror
10_Arramon_CM_ch1	2017-04-11	CM	14:10:25	00:02:37.560000	00:02:47.400000	00:00:09.840000	arramon	look behind
10_Arramon_CM_ch1	2017-04-11	CM	14:10:25	00:08:19.080000	00:08:22.920000	00:00:03.840000	arramon	look behind
10_Arramon_CM_ch1	2017-04-11	CM	14:10:25	00:26:57.320000	00:27:06.640000	00:00:09.320000	arramon	selec att
10_Arramon_CM_ch1	2017-04-11	CM	14:10:25	00:27:56.200000	00:28:03.080000	00:00:06.880000	arramon	expl mirror
10_Arramon_CM_ch1	2017-04-11	CM	14:10:25	00:29:18.120000	00:29:21.840000	00:00:03.720000	arramon	expl mirror
10_Arramon_CM_ch1	2017-04-11	CM	14:10:25	00:29:58.040000	00:30:03.880000	00:00:05.840000	arramon	expl mirror
11_Shaif_CM_ch1_I	2017-04-11	CM	14:43:00	00:00:19.320000	00:00:22.720000	00:00:03.400000	shaif	selec att
11_Shaif_CM_ch1_I	2017-04-11	CM	14:43:00	00:00:30.720000	00:00:33.280000	00:00:02.560000	shaif	selec att
11_Shaif_CM_ch1_I	2017-04-11	CM	14:43:00	00:01:03.160000	00:01:05.510000	00:00:02.350000	shaif	selec att
11_Shaif_CM_ch1_I	2017-04-11	CM	14:43:00	00:01:15.900000	00:01:18.760000	00:00:02.860000	shaif	selec att
11_Shaif_CM_ch1_I	2017-04-11	CM	14:43:00	00:04:47.140000	00:04:49.340000	00:00:02.200000	shaif	headmov
11_Shaif_CM_ch1_I	2017-04-11	CM	14:43:00	00:13:39.880000	00:13:45.320000	00:00:05.440000	shaif	selec att
11_Shaif_CM_ch1_I	2017-04-11	CM	14:43:00	00:16:35.400000	00:16:36.760000	00:00:01.360000	shaif	selec att
11_Shaif_CM_ch1_II	2017-04-11	CM	14:43:00	00:03:07.320000	00:03:10	00:00:02.680000	shaif	selec att
13_Serafine_CM_ch1_I	2017-04-11	CM	15:52:00	00:00:24.960000	00:00:31.960000	00:00:07	serafine	selec att
13_Serafine_CM_ch1_I	2017-04-11	CM	15:52:00	00:01:00.900000	00:01:05.280000	00:00:04.380000	serafine	selec att
13_Serafine_CM_ch1_I	2017-04-11	CM	15:52:00	00:01:11.880000	00:01:15.720000	00:00:03.840000	serafine	selec att
13_Serafine_CM_ch1_I	2017-04-11	CM	15:52:00	00:02:55.240000	00:03:00.040000	00:00:04.800000	serafine	selec att
13_Serafine_CM_ch1_I	2017-04-11	CM	15:52:00	00:05:16.520000	00:05:19.880000	00:00:03.360000	serafine	selec att
13_Serafine_CM_ch1_I	2017-04-11	CM	15:52:00	00:06:05.840000	00:06:12.360000	00:00:06.520000	serafine	selec att
13_Serafine_CM_ch1_I	2017-04-11	CM	15:52:00	00:02:52.240000	00:02:55.680000	00:00:03.440000	serafine	selec att
13_Serafine_CM_ch1_I	2017-04-11	CM	15:52:00	00:03:50.160000	00:03:53.760000	00:00:03.600000	serafine	selec att
13_Serafine_CM_ch1_I	2017-04-11	CM	15:52:00	00:05:15.760000	00:05:20.880000	00:00:05.120000	serafine	selec att
13_Serafine_CM_ch1_I	2017-04-11	CM	15:52:00	00:06:23.440000	00:06:41	00:00:17.560000	serafine	expl mirror
13_Serafine_CM_ch1_I	2017-04-11	CM	15:52:00	00:11:43.480000	00:11:46.360000	00:00:02.880000	serafine	look behind
13_Serafine_CM_ch1_I	2017-04-11	CM	15:52:00	00:15:09.960000	00:15:15.280000	00:00:05.320000	serafine	expl mirror
13_Serafine_CM_ch1_I	2017-04-11	CM	15:52:00	00:18:54.800000	00:18:58.800000	00:00:04	serafine	expl mirror

## Sheet: OM
Video label	Date	Test	Time	Start behavior (mm:ss,dec)	End behavior (mm:ss,dec)	Duration	Actor	Behaviour
1_Ercole_OM_CH1_I	2017-04-12	OM	08:47:00	00:00:45.360000	00:03:03.480000	00:02:18.120000	ercole	selec att
1_Ercole_OM_CH1_I	2017-04-12	OM	08:47:00	00:01:07	00:01:14.720000	00:00:07.720000	ercole	headmov
1_Ercole_OM_CH1_I	2017-04-12	OM	08:47:00	00:01:19.790000	00:01:21.520000	00:00:01.730000	ercole	headmov
1_Ercole_OM_CH1_I	2017-04-12	OM	08:47:00	00:01:34.080000	00:01:39.180000	00:00:05.100000	ercole	selec att
1_Ercole_OM_CH1_I	2017-04-12	OM	08:47:00	00:01:41.380000	00:01:47.180000	00:00:05.800000	ercole	selec att
1_Ercole_OM_CH1_I	2017-04-12	OM	08:47:00	00:01:52.080000	00:02:01.880000	00:00:09.800000	ercole	selec att
1_Ercole_OM_CH1_I	2017-04-12	OM	08:47:00	00:02:13.780000	00:02:38.790000	00:00:25.010000	ercole	selec att
1_Ercole_OM_CH1_I	2017-04-12	OM	08:47:00	00:02:14	00:02:16.320000	00:00:02.320000	ercole	headmov
1_Ercole_OM_CH1_I	2017-04-12	OM	08:47:00	00:02:37.600000	00:02:40.220000	00:00:02.620000	ercole	headmov
1_Ercole_OM_CH1_I	2017-04-12	OM	08:47:00	00:02:40.380000	00:03:01.580000	00:00:21.200000	ercole	selec att
1_Ercole_OM_CH1_I	2017-04-12	OM	08:47:00	00:03:04.280000	00:04:30.840000	00:01:26.560000	ercole	selec att
1_Ercole_OM_CH1_I	2017-04-12	OM	08:47:00	00:03:10.500000	00:03:11.100000	00:00:00.600000	ercole	headmov
1_Ercole_OM_CH1_I	2017-04-12	OM	08:47:00	00:03:29.840000	00:03:33.300000	00:00:03.460000	ercole	headmov
1_Ercole_OM_CH1_I	2017-04-12	OM	08:47:00	00:03:34.900000	00:03:43.160000	00:00:08.260000	ercole	selec att
1_Ercole_OM_CH1_I	2017-04-12	OM	08:47:00	00:03:37.800000	00:03:43.300000	00:00:05.500000	ercole	headmov
1_Ercole_OM_CH1_I	2017-04-12	OM	08:47:00	00:03:43.400000	00:03:45.300000	00:00:01.900000	ercole	headmov
1_Ercole_OM_CH1_I	2017-04-12	OM	08:47:00	00:03:45.320000	00:04:09.620000	00:00:24.300000	ercole	selec att
1_Ercole_OM_CH1_I	2017-04-12	OM	08:47:00	00:04:13.020000	00:04:23.200000	00:00:10.180000	ercole	selec att
1_Ercole_OM_CH1_I	2017-04-12	OM	08:47:00	00:04:28.920000	00:04:35.800000	00:00:06.880000	ercole	selec att
1_Ercole_OM_CH1_I	2017-04-12	OM	08:47:00	00:04:35.840000	00:04:56.240000	00:00:20.400000	ercole	expl mirror
1_Ercole_OM_CH1_I	2017-04-12	OM	08:47:00	00:04:42.300000	00:04:44.300000	00:00:02	ercole	peek-a-boo
1_Ercole_OM_CH1_I	2017-04-12	OM	08:47:00	00:04:56	00:05:00.040000	00:00:04.040000	ercole	look behind
1_Ercole_OM_CH1_I	2017-04-12	OM	08:47:00	00:05:03.400000	00:05:13.440000	00:00:10.040000	ercole	look behind
1_Ercole_OM_CH1_I	2017-04-12	OM	08:47:00	00:05:15.520000	00:05:18.680000	00:00:03.160000	ercole	look behind
1_Ercole_OM_CH1_I	2017-04-12	OM	08:47:00	00:05:21.280000	00:05:28.440000	00:00:07.160000	ercole	expl mirror
1_Ercole_OM_CH1_I	2017-04-12	OM	08:47:00	00:05:35.960000	00:05:52.550000	00:00:16.590000	ercole	expl mirror
1_Ercole_OM_CH1_I	2017-04-12	OM	08:47:00	00:06:12.680000	00:06:14.440000	00:00:01.760000	ercole	expl mirror
1_Ercole_OM_CH1_I	2017-04-12	OM	08:47:00	00:06:21.480000	00:07:15.560000	00:00:54.080000	ercole	expl mirror
1_Ercole_OM_CH1_I	2017-04-12	OM	08:47:00	00:07:32.560000	00:07:46.920000	00:00:14.360000	ercole	expl mirror
1_Ercole_OM_CH1_I	2017-04-12	OM	08:47:00	00:07:55.920000	00:08:03.400000	00:00:07.480000	ercole	expl mirror
1_Ercole_OM_CH1_I	2017-04-12	OM	08:47:00	00:08:15.800000	00:08:17.480000	00:00:01.680000	ercole	expl mirror
1_Ercole_OM_CH1_I	2017-04-12	OM	08:47:00	00:08:22.600000	00:08:25.400000	00:00:02.800000	ercole	expl mirror
1_Ercole_OM_CH1_I	2017-04-12	OM	08:47:00	00:08:35.960000	00:09:04.760000	00:00:28.800000	ercole	expl mirror
1_Ercole_OM_CH1_I	2017-04-12	OM	08:47:00	00:09:08.720000	00:09:25.840000	00:00:17.120000	ercole	expl mirror
1_Ercole_OM_CH1_I	2017-04-12	OM	08:47:00	00:09:38.840000	00:09:45.760000	00:00:06.920000	ercole	expl mirror
1_Ercole_OM_CH1_I	2017-04-12	OM	08:47:00	00:10:15.560000	00:10:33.040000	00:00:17.480000	ercole	expl mirror
1_Ercole_OM_CH1_I	2017-04-12	OM	08:47:00	00:10:51.040000	00:11:08.040000	00:00:17	ercole	expl mirror
1_Ercole_OM_CH1_I	2017-04-12	OM	08:47:00	00:11:19.800000	00:11:28.360000	00:00:08.560000	ercole	expl mirror
1_Ercole_OM_CH1_I	2017-04-12	OM	08:47:00	00:11:37.080000	00:11:59.480000	00:00:22.400000	ercole	expl mirror
1_Ercole_OM_CH1_I	2017-04-12	OM	08:47:00	00:12:05.680000	00:12:09.560000	00:00:03.880000	ercole	expl mirror
1_Ercole_OM_CH1_II	2017-04-12	OM	08:47:00	00:12:59.760000	00:13:00	00:00:00.240000	ercole	expl mirror
1_Ercole_OM_CH1_II	2017-04-12	OM	08:47:00	00:00:00	00:00:04.120000	00:00:04.120000	ercole	expl mirror
1_Ercole_OM_CH1_II	2017-04-12	OM	08:47:00	00:00:09.920000	00:00:22.320000	00:00:12.400000	ercole	expl mirror
1_Ercole_OM_CH1_II	2017-04-12	OM	08:47:00	00:00:25.140000	00:00:45.840000	00:00:20.700000	ercole	expl mirror
1_Ercole_OM_CH1_II	2017-04-12	OM	08:47:00	00:00:52.600000	00:01:12.080000	00:00:19.480000	ercole	expl mirror
1_Ercole_OM_CH1_II	2017-04-12	OM	08:47:00	00:01:25.280000	00:01:32.160000	00:00:06.880000	ercole	expl mirror
1_Ercole_OM_CH1_II	2017-04-12	OM	08:47:00	00:01:42.120000	00:01:56.960000	00:00:14.840000	ercole	expl mirror
1_Ercole_OM_CH1_II	2017-04-12	OM	08:47:00	00:02:05.640000	00:02:58.680000	00:00:53.040000	ercole	expl mirror
1_Ercole_OM_CH1_II	2017-04-12	OM	08:47:00	00:03:18.320000	00:03:28.400000	00:00:10.080000	ercole	expl mirror
1_Ercole_OM_CH1_II	2017-04-12	OM	08:47:00	00:03:40.920000	00:03:49.760000	00:00:08.840000	ercole	expl mirror
1_Ercole_OM_CH1_II	2017-04-12	OM	08:47:00	00:03:59.600000	00:04:18.680000	00:00:19.080000	ercole	expl mirror
1_Ercole_OM_CH1_II	2017-04-12	OM	08:47:00	00:04:44.040000	00:04:53.800000	00:00:09.760000	ercole	expl mirror
1_Ercole_OM_CH1_II	2017-04-12	OM	08:47:00	00:04:57.520000	00:05:05.480000	00:00:07.960000	ercole	expl mirror
1_Ercole_OM_CH1_II	2017-04-12	OM	08:47:00	00:05:08.200000	00:05:16.640000	00:00:08.440000	ercole	expl mirror
1_Ercole_OM_CH1_II	2017-04-12	OM	08:47:00	00:05:22.580000	00:05:29.980000	00:00:07.400000	ercole	look behind
1_Ercole_OM_CH1_II	2017-04-12	OM	08:47:00	00:05:38.520000	00:05:57.960000	00:00:19.440000	ercole	expl mirror
1_Ercole_OM_CH1_II	2017-04-12	OM	08:47:00	00:06:14.480000	00:06:18.520000	00:00:04.040000	ercole	selec att
1_Ercole_OM_CH1_II	2017-04-12	OM	08:47:00	00:06:23.960000	00:06:36.760000	00:00:12.800000	ercole	expl mirror
1_Ercole_OM_CH1_II	2017-04-12	OM	08:47:00	00:07:01.240000	00:07:12.200000	00:00:10.960000	ercole	expl mirror
1_Ercole_OM_CH1_II	2017-04-12	OM	08:47:00	00:07:35.960000	00:08:16.940000	00:00:40.980000	ercole	expl mirror
1_Ercole_OM_CH1_II	2017-04-12	OM	08:47:00	00:08:25.600000	00:08:44.120000	00:00:18.520000	ercole	expl mirror
1_Ercole_OM_CH1_II	2017-04-12	OM	08:47:00	00:09:54.160000	00:10:10	00:00:15.840000	ercole	expl mirror
1_Ercole_OM_CH1_II	2017-04-12	OM	08:47:00	00:12:14.040000	00:12:17.840000	00:00:03.800000	ercole	expl mirror
1_Ercole_OM_CH1_II	2017-04-12	OM	08:47:00	00:12:23.040000	00:12:25.120000	00:00:02.080000	ercole	expl mirror
1_Ercole_OM_CH1_II	2017-04-12	OM	08:47:00	00:12:34.880000	00:12:50.520000	00:00:15.640000	ercole	expl mirror
2_Oliver_OM_CH1	2017-04-12	OM	09:24:00	00:00:49.080000	00:01:32.680000	00:00:43.600000	oliver	selec att
2_Oliver_OM_CH1	2017-04-12	OM	09:24:00	00:01:03.520000	00:01:04.020000	00:00:00.500000	oliver	headmov
2_Oliver_OM_CH1	2017-04-12	OM	09:24:00	00:01:13	00:01:13.820000	00:00:00.820000	oliver	headmov
2_Oliver_OM_CH1	2017-04-12	OM	09:24:00	00:01:17.560000	00:01:18.760000	00:00:01.200000	oliver	headmov
2_Oliver_OM_CH1	2017-04-12	OM	09:24:00	00:01:38.080000	00:01:42.920000	00:00:04.840000	oliver	selec att
2_Oliver_OM_CH1	2017-04-12	OM	09:24:00	00:01:52	00:01:59.240000	00:00:07.240000	oliver	selec att
2_Oliver_OM_CH1	2017-04-12	OM	09:24:00	00:01:55.400000	00:02:10.840000	00:00:15.440000	oliver	selec att
2_Oliver_OM_CH1	2017-04-12	OM	09:24:00	00:02:01.960000	00:02:04.160000	00:00:02.200000	oliver	headmov
2_Oliver_OM_CH1	2017-04-12	OM	09:24:00	00:02:22.040000	00:02:25.200000	00:00:03.160000	oliver	selec att
2_Oliver_OM_CH1	2017-04-12	OM	09:24:00	00:03:07.200000	00:03:15.880000	00:00:08.680000	oliver	selec att
2_Oliver_OM_CH1	2017-04-12	OM	09:24:00	00:03:30.240000	00:03:46.400000	00:00:16.160000	oliver	selec att
2_Oliver_OM_CH1	2017-04-12	OM	09:24:00	00:03:47.920000	00:04:40.520000	00:00:52.600000	oliver	selec att
2_Oliver_OM_CH1	2017-04-12	OM	09:24:00	00:03:51.680000	00:03:52.680000	00:00:01	oliver	headmov
2_Oliver_OM_CH1	2017-04-12	OM	09:24:00	00:03:51.800000	00:04:04.560000	00:00:12.760000	oliver	selec att
2_Oliver_OM_CH1	2017-04-12	OM	09:24:00	00:04:21	00:04:52.520000	00:00:31.520000	oliver	selec att
2_Oliver_OM_CH1	2017-04-12	OM	09:24:00	00:04:55.760000	00:05:02.700000	00:00:06.940000	oliver	selec att
2_Oliver_OM_CH1	2017-04-12	OM	09:24:00	00:05:15.180000	00:05:24.480000	00:00:09.300000	oliver	selec att
2_Oliver_OM_CH1	2017-04-12	OM	09:24:00	00:05:39.960000	00:05:41.660000	00:00:01.700000	oliver	selec att
2_Oliver_OM_CH1	2017-04-12	OM	09:24:00	00:05:51.760000	00:06:02.400000	00:00:10.640000	oliver	selec att
2_Oliver_OM_CH1	2017-04-12	OM	09:24:00	00:06:10.240000	00:06:13.640000	00:00:03.400000	oliver	selec att
2_Oliver_OM_CH1	2017-04-12	OM	09:24:00	00:06:20.660000	00:06:21.660000	00:00:01	oliver	headmov
2_Oliver_OM_CH1	2017-04-12	OM	09:24:00	00:06:41.200000	00:06:49.640000	00:00:08.440000	oliver	selec att
2_Oliver_OM_CH1	2017-04-12	OM	09:24:00	00:06:55.600000	00:06:58.880000	00:00:03.280000	oliver	selec att
2_Oliver_OM_CH1	2017-04-12	OM	09:24:00	00:07:37.280000	00:07:41.900000	00:00:04.620000	oliver	selec att
2_Oliver_OM_CH1	2017-04-12	OM	09:24:00	00:07:45.080000	00:07:45.760000	00:00:00.680000	oliver	selec att
2_Oliver_OM_CH1	2017-04-12	OM	09:24:00	00:07:49.640000	00:08:01.560000	00:00:11.920000	oliver	selec att
2_Oliver_OM_CH1	2017-04-12	OM	09:24:00	00:08:41.200000	00:08:45.360000	00:00:04.160000	oliver	selec att
2_Oliver_OM_CH1	2017-04-12	OM	09:24:00	00:08:53.560000	00:08:55.760000	00:00:02.200000	oliver	selec att
2_Oliver_OM_CH1	2017-04-12	OM	09:24:00	00:09:16.560000	00:09:19.130000	00:00:02.570000	oliver	selec att
2_Oliver_OM_CH1	2017-04-12	OM	09:24:00	00:09:28.280000	00:09:32.200000	00:00:03.920000	oliver	selec att
2_Oliver_OM_CH2	2017-04-12	OM	09:24:00	00:09:49.320000	00:10:00.880000	00:00:11.560000	oliver	selec att
2_Oliver_OM_CH2	2017-04-12	OM	09:24:00	00:10:02.880000	00:10:06.480000	00:00:03.600000	oliver	selec att
2_Oliver_OM_CH2	2017-04-12	OM	09:24:00	00:10:09	00:10:11.200000	00:00:02.200000	oliver	selec att
2_Oliver_OM_CH2	2017-04-12	OM	09:24:00	00:10:12.360000	00:10:48.030000	00:00:35.670000	oliver	selec att
2_Oliver_OM_CH2	2017-04-12	OM	09:24:00	00:10:48.030000	00:11:48.650000	00:01:00.620000	oliver	expl mirror
2_Oliver_OM_CH2	2017-04-12	OM	09:24:00	00:11:48.740000	00:11:50.340000	00:00:01.600000	oliver	peek-a-boo
2_Oliver_OM_CH2	2017-04-12	OM	09:24:00	00:11:50.280000	00:11:56.290000	00:00:06.010000	oliver	expl mirror
2_Oliver_OM_CH2	2017-04-12	OM	09:24:00	00:11:56.040000	00:11:57.740000	00:00:01.700000	oliver	peek-a-boo
2_Oliver_OM_CH2	2017-04-12	OM	09:24:00	00:11:57.800000	00:12:00.560000	00:00:02.760000	oliver	selec att
2_Oliver_OM_CH2	2017-04-12	OM	09:24:00	00:12:01.040000	00:12:03.340000	00:00:02.300000	oliver	peek-a-boo
2_Oliver_OM_CH2	2017-04-12	OM	09:24:00	00:12:03.050000	00:12:06.350000	00:00:03.300000	oliver	selec att
2_Oliver_OM_CH2	2017-04-12	OM	09:24:00	00:12:08.040000	00:12:10.040000	00:00:02	oliver	expl mirror
2_Oliver_OM_CH2	2017-04-12	OM	09:24:00	00:12:11.440000	00:12:15.680000	00:00:04.240000	oliver	selec att
2_Oliver_OM_CH1	2017-04-12	OM	09:24:00	00:12:15.680000	00:12:18.080000	00:00:02.400000	oliver	expl mirror
2_Oliver_OM_CH1	2017-04-12	OM	09:24:00	00:12:19.240000	00:12:21.440000	00:00:02.200000	oliver	peek-a-boo
2_Oliver_OM_CH1	2017-04-12	OM	09:24:00	00:12:21.200000	00:12:23.980000	00:00:02.780000	oliver	selec att
2_Oliver_OM_CH1	2017-04-12	OM	09:24:00	00:12:23.980000	00:12:27.590000	00:00:03.610000	oliver	expl mirror
2_Oliver_OM_CH1	2017-04-12	OM	09:24:00	00:12:28.140000	00:12:29.240000	00:00:01.100000	oliver	peek-a-boo
2_Oliver_OM_CH1	2017-04-12	OM	09:24:00	00:12:29.040000	00:12:34.040000	00:00:05	oliver	selec att
2_Oliver_OM_CH1	2017-04-12	OM	09:24:00	00:12:37.890000	00:12:41.880000	00:00:03.990000	oliver	expl mirror
2_Oliver_OM_CH1	2017-04-12	OM	09:24:00	00:12:48.250000	00:12:52.480000	00:00:04.230000	oliver	selec att
2_Oliver_OM_CH1	2017-04-12	OM	09:24:00	00:12:52.480000	00:12:54.010000	00:00:01.530000	oliver	expl mirror
2_Oliver_OM_CH1	2017-04-12	OM	09:24:00	00:12:55.520000	00:12:58.120000	00:00:02.600000	oliver	peek-a-boo
2_Oliver_OM_CH1	2017-04-12	OM	09:24:00	00:12:58.540000	00:13:00.010000	00:00:01.470000	oliver	selec att
2_Oliver_OM_CH1	2017-04-12	OM	09:24:00	00:13:00.010000	00:13:30.120000	00:00:30.110000	oliver	expl mirror
2_Oliver_OM_CH1	2017-04-12	OM	09:24:00	00:13:36.290000	00:13:38.890000	00:00:02.600000	oliver	expl mirror
2_Oliver_OM_CH2	2017-04-13	OM	10:24:00	00:13:41.040000	00:13:42.140000	00:00:01.100000	oliver	peek-a-boo
2_Oliver_OM_CH1	2017-04-12	OM	09:24:00	00:13:42.140000	00:13:43.160000	00:00:01.020000	oliver	selec att
2_Oliver_OM_CH2	2017-04-13	OM	10:24:00	00:13:48.540000	00:13:49.840000	00:00:01.300000	oliver	peek-a-boo
2_Oliver_OM_CH1	2017-04-12	OM	09:24:00	00:13:56.500000	00:13:59.310000	00:00:02.810000	oliver	expl mirror
2_Oliver_OM_CH1	2017-04-12	OM	09:24:00	00:14:05.060000	00:14:12.470000	00:00:07.410000	oliver	expl mirror
2_Oliver_OM_CH1	2017-04-12	OM	09:24:00	00:14:27.070000	00:14:33.400000	00:00:06.330000	oliver	expl mirror
2_Oliver_OM_CH1	2017-04-12	OM	09:24:00	00:14:37.020000	00:14:39.560000	00:00:02.540000	oliver	expl mirror
2_Oliver_OM_CH1	2017-04-12	OM	09:24:00	00:14:46.760000	00:14:50.320000	00:00:03.560000	oliver	expl mirror
2_Oliver_OM_CH1	2017-04-12	OM	09:24:00	00:15:03.960000	00:15:37.040000	00:00:33.080000	oliver	expl mirror
2_Oliver_OM_CH1	2017-04-12	OM	09:24:00	00:15:40.520000	00:15:47.920000	00:00:07.400000	oliver	expl mirror
2_Oliver_OM_CH1	2017-04-12	OM	09:24:00	00:15:57.180000	00:15:59.780000	00:00:02.600000	oliver	peek-a-boo
2_Oliver_OM_CH1	2017-04-12	OM	09:24:00	00:16:00.040000	00:16:01.040000	00:00:01	oliver	selec att
2_Oliver_OM_CH1	2017-04-12	OM	09:24:00	00:16:09.660000	00:16:11.760000	00:00:02.100000	oliver	peek-a-boo
2_Oliver_OM_CH1	2017-04-12	OM	09:24:00	00:16:11.760000	00:16:33.520000	00:00:21.760000	oliver	expl mirror
2_Oliver_OM_CH1	2017-04-12	OM	09:24:00	00:16:35.760000	00:16:45.360000	00:00:09.600000	oliver	expl mirror
2_Oliver_OM_CH1	2017-04-12	OM	09:24:00	00:16:47.880000	00:17:05.240000	00:00:17.360000	oliver	expl mirror
2_Oliver_OM_CH1	2017-04-12	OM	09:24:00	00:17:09.200000	00:17:12.880000	00:00:03.680000	oliver	selec att
2_Oliver_OM_CH1	2017-04-12	OM	09:24:00	00:17:12.880000	00:17:21.160000	00:00:08.280000	oliver	expl mirror
2_Oliver_OM_CH1	2017-04-12	OM	09:24:00	00:17:35.600000	00:17:42.080000	00:00:06.480000	oliver	selec att
2_Oliver_OM_CH1	2017-04-12	OM	09:24:00	00:17:42.080000	00:17:44.320000	00:00:02.240000	oliver	expl mirror
2_Oliver_OM_CH1	2017-04-12	OM	09:24:00	00:17:51.440000	00:17:52.640000	00:00:01.200000	oliver	expl mirror
2_Oliver_OM_CH1	2017-04-12	OM	09:24:00	00:18:06.440000	00:18:09.320000	00:00:02.880000	oliver	selec att
2_Oliver_OM_CH1	2017-04-12	OM	09:24:00	00:18:14.680000	00:18:17.480000	00:00:02.800000	oliver	expl mirror
2_Oliver_OM_CH1	2017-04-12	OM	09:24:00	00:18:24.880000	00:18:42.120000	00:00:17.240000	oliver	expl mirror
2_Oliver_OM_CH1	2017-04-12	OM	09:24:00	00:18:44.160000	00:18:50.120000	00:00:05.960000	oliver	expl mirror
2_Oliver_OM_CH1	2017-04-12	OM	09:24:00	00:18:59.400000	00:19:02.400000	00:00:03	oliver	expl mirror
2_Oliver_OM_CH1	2017-04-12	OM	09:24:00	00:19:19.240000	00:19:21.200000	00:00:01.960000	oliver	expl mirror
2_Oliver_OM_CH1	2017-04-12	OM	09:24:00	00:19:50.250000	00:19:54.390000	00:00:04.140000	oliver	selec att
2_Oliver_OM_CH1	2017-04-12	OM	09:24:00	00:20:07.220000	00:20:18.900000	00:00:11.680000	oliver	expl mirror
2_Oliver_OM_CH1	2017-04-12	OM	09:24:00	00:20:26.350000	00:20:31.880000	00:00:05.530000	oliver	expl mirror
2_Oliver_OM_CH1	2017-04-12	OM	09:24:00	00:20:44.160000	00:21:03.440000	00:00:19.280000	oliver	selec att
2_Oliver_OM_CH1	2017-04-12	OM	09:24:00	00:21:03.440000	00:21:06	00:00:02.560000	oliver	expl mirror
2_Oliver_OM_CH1	2017-04-12	OM	09:24:00	00:21:06	00:21:29.520000	00:00:23.520000	oliver	selec att
2_Oliver_OM_CH1	2017-04-12	OM	09:24:00	00:21:33.040000	00:22:23.560000	00:00:50.520000	oliver	selec att
2_Oliver_OM_CH1	2017-04-12	OM	09:24:00	00:22:23.560000	00:22:27.720000	00:00:04.160000	oliver	look behind
2_Oliver_OM_CH1	2017-04-12	OM	09:24:00	00:22:27.700000	00:22:52.440000	00:00:24.740000	oliver	expl mirror
2_Oliver_OM_CH1	2017-04-12	OM	09:24:00	00:23:06.880000	00:23:14.240000	00:00:07.360000	oliver	expl mirror
2_Oliver_OM_CH1	2017-04-12	OM	09:24:00	00:23:22.280000	00:23:27.480000	00:00:05.200000	oliver	expl mirror
2_Oliver_OM_CH1	2017-04-12	OM	09:24:00	00:23:38.360000	00:23:40.640000	00:00:02.280000	oliver	expl mirror
2_Oliver_OM_CH1	2017-04-12	OM	09:24:00	00:23:56.200000	00:23:58.800000	00:00:02.600000	oliver	expl mirror
2_Oliver_OM_CH1	2017-04-12	OM	09:24:00	00:24:04.840000	00:24:15.240000	00:00:10.400000	oliver	expl mirror
2_Oliver_OM_CH1	2017-04-12	OM	09:24:00	00:24:18.080000	00:24:34.720000	00:00:16.640000	oliver	expl mirror
2_Oliver_OM_CH1	2017-04-12	OM	09:24:00	00:24:34.700000	00:24:41.640000	00:00:06.940000	oliver	selec att
2_Oliver_OM_CH1	2017-04-12	OM	09:24:00	00:24:49.280000	00:25:02	00:00:12.720000	oliver	expl mirror
2_Oliver_OM_CH1	2017-04-12	OM	09:24:00	00:25:09.440000	00:25:17.360000	00:00:07.920000	oliver	expl mirror
2_Oliver_OM_CH2	2017-04-12	OM	09:24:00	00:25:38.340000	00:25:47.880000	00:00:09.540000	oliver	expl mirror
2_Oliver_OM_CH1	2017-04-12	OM	09:24:00	00:25:47.880000	00:25:52.200000	00:00:04.320000	oliver	selec att
2_Oliver_OM_CH1	2017-04-12	OM	09:24:00	00:25:55.800000	00:26:32.520000	00:00:36.720000	oliver	expl mirror
2_Oliver_OM_CH1	2017-04-12	OM	09:24:00	00:26:33.040000	00:26:34.280000	00:00:01.240000	oliver	selec att
2_Oliver_OM_CH1	2017-04-12	OM	09:24:00	00:26:55.160000	00:27:52.360000	00:00:57.200000	oliver	expl mirror
2_Oliver_OM_CH1	2017-04-12	OM	09:24:00	00:27:53.080000	00:28:19	00:00:25.920000	oliver	expl mirror
2_Oliver_OM_CH1	2017-04-12	OM	09:24:00	00:28:29.840000	00:28:49.120000	00:00:19.280000	oliver	expl mirror
2_Oliver_OM_CH1	2017-04-12	OM	09:24:00	00:28:53.200000	00:28:55.870000	00:00:02.670000	oliver	selec att
2_Oliver_OM_CH1	2017-04-12	OM	09:24:00	00:28:59.240000	00:29:10.670000	00:00:11.430000	oliver	expl mirror
2_Oliver_OM_CH1	2017-04-12	OM	09:24:00	00:29:12.520000	00:29:14.520000	00:00:02	oliver	selec att
2_Oliver_OM_CH1	2017-04-12	OM	09:24:00	00:29:14.520000	00:29:43.080000	00:00:28.560000	oliver	expl mirror
2_Oliver_OM_CH1	2017-04-12	OM	09:24:00	00:29:43.080000	00:29:48.240000	00:00:05.160000	oliver	selec att
2_Oliver_OM_CH1	2017-04-12	OM	09:24:00	00:29:48.200000	00:29:53.800000	00:00:05.600000	oliver	expl mirror
4_Sunshine_OM_CH1_I	2017-04-12	OM	10:42:00	00:00:35.120000	00:00:37.280000	00:00:02.160000	sunshine	selec att
4_Sunshine_OM_CH1_I	2017-04-12	OM	10:42:00	00:00:48.080000	00:00:51.120000	00:00:03.040000	sunshine	selec att
4_Sunshine_OM_CH1_I	2017-04-12	OM	10:42:00	00:00:59.320000	00:01:01.160000	00:00:01.840000	sunshine	selec att
4_Sunshine_OM_CH1_I	2017-04-12	OM	10:42:00	00:01:04.510000	00:01:12.080000	00:00:07.570000	sunshine	selec att
4_Sunshine_OM_CH1_I	2017-04-12	OM	10:42:00	00:01:14.080000	00:01:16.600000	00:00:02.520000	sunshine	selec att
4_Sunshine_OM_CH1_I	2017-04-12	OM	10:42:00	00:01:26.360000	00:01:27.920000	00:00:01.560000	sunshine	selec att
4_Sunshine_OM_CH1_I	2017-04-12	OM	10:42:00	00:01:34.600000	00:01:35.240000	00:00:00.640000	sunshine	selec att
4_Sunshine_OM_CH1_I	2017-04-12	OM	10:42:00	00:02:02.880000	00:02:07.680000	00:00:04.800000	sunshine	selec att
4_Sunshine_OM_CH1_I	2017-04-12	OM	10:42:00	00:02:18.990000	00:02:21.170000	00:00:02.180000	sunshine	selec att
4_Sunshine_OM_CH1_I	2017-04-12	OM	10:42:00	00:02:26.760000	00:02:29.680000	00:00:02.920000	sunshine	selec att
4_Sunshine_OM_CH1_I	2017-04-12	OM	10:42:00	00:02:46.070000	00:02:51.510000	00:00:05.440000	sunshine	selec att
4_Sunshine_OM_CH1_I	2017-04-12	OM	10:42:00	00:02:48.380000	00:02:50.680000	00:00:02.300000	sunshine	headmov
4_Sunshine_OM_CH1_I	2017-04-12	OM	10:42:00	00:02:55.640000	00:02:57.900000	00:00:02.260000	sunshine	selec att
4_Sunshine_OM_CH1_I	2017-04-12	OM	10:42:00	00:03:08.980000	00:03:19.840000	00:00:10.860000	sunshine	selec att
4_Sunshine_OM_CH1_I	2017-04-12	OM	10:42:00	00:03:17.680000	00:03:18.380000	00:00:00.700000	sunshine	headmov
4_Sunshine_OM_CH1_I	2017-04-12	OM	10:42:00	00:03:29.280000	00:03:31.760000	00:00:02.480000	sunshine	selec att
4_Sunshine_OM_CH1_I	2017-04-12	OM	10:42:00	00:03:37.320000	00:03:40.080000	00:00:02.760000	sunshine	selec att
4_Sunshine_OM_CH1_I	2017-04-12	OM	10:42:00	00:03:45.240000	00:03:47.480000	00:00:02.240000	sunshine	selec att
4_Sunshine_OM_CH1_I	2017-04-12	OM	10:42:00	00:04:14.640000	00:04:25.840000	00:00:11.200000	sunshine	selec att
4_Sunshine_OM_CH1_I	2017-04-12	OM	10:42:00	00:04:29.840000	00:04:31.680000	00:00:01.840000	sunshine	selec att
4_Sunshine_OM_CH1_I	2017-04-12	OM	10:42:00	00:04:38.900000	00:04:45.280000	00:00:06.380000	sunshine	selec att
4_Sunshine_OM_CH1_I	2017-04-12	OM	10:42:00	00:04:55.980000	00:04:57.980000	00:00:02	sunshine	headmov
4_Sunshine_OM_CH1_I	2017-04-12	OM	10:42:00	00:04:58	00:05:01.120000	00:00:03.120000	sunshine	selec att
4_Sunshine_OM_CH1_I	2017-04-12	OM	10:42:00	00:05:17.680000	00:05:18.680000	00:00:01	sunshine	headmov
4_Sunshine_OM_CH1_I	2017-04-12	OM	10:42:00	00:05:25	00:05:26.080000	00:00:01.080000	sunshine	selec att
4_Sunshine_OM_CH1_I	2017-04-12	OM	10:42:00	00:06:54.160000	00:06:55.120000	00:00:00.960000	sunshine	selec att
4_Sunshine_OM_CH1_I	2017-04-12	OM	10:42:00	00:07:20.280000	00:07:22.400000	00:00:02.120000	sunshine	selec att
4_Sunshine_OM_CH1_I	2017-04-12	OM	10:42:00	00:07:33.800000	00:07:36.240000	00:00:02.440000	sunshine	selec att
4_Sunshine_OM_CH1_I	2017-04-12	OM	10:42:00	00:07:41.640000	00:07:45.960000	00:00:04.320000	sunshine	selec att
4_Sunshine_OM_CH1_I	2017-04-12	OM	10:42:00	00:07:49.960000	00:07:57.960000	00:00:08	sunshine	selec att
4_Sunshine_OM_CH1_I	2017-04-12	OM	10:42:00	00:08:17.920000	00:08:20.720000	00:00:02.800000	sunshine	selec att
4_Sunshine_OM_CH1_I	2017-04-12	OM	10:42:00	00:09:07.840000	00:09:11.840000	00:00:04	sunshine	selec att
4_Sunshine_OM_CH1_I	2017-04-12	OM	10:42:00	00:09:49	00:10:04.320000	00:00:15.320000	sunshine	selec att
4_Sunshine_OM_CH1_I	2017-04-12	OM	10:42:00	00:10:15.560000	00:10:24.960000	00:00:09.400000	sunshine	selec att
4_Sunshine_OM_CH1_I	2017-04-12	OM	10:42:00	00:11:54.610000	00:11:55.680000	00:00:01.070000	sunshine	selec att
4_Sunshine_OM_CH1_I	2017-04-12	OM	10:42:00	00:12:33.840000	00:12:36.520000	00:00:02.680000	sunshine	selec att
4_Sunshine_OM_CH1_I	2017-04-12	OM	10:42:00	00:12:55.360000	00:12:57.160000	00:00:01.800000	sunshine	selec att
4_Sunshine_OM_CH1_I	2017-04-12	OM	10:42:00	00:13:13.840000	00:13:17.720000	00:00:03.880000	sunshine	selec att
4_Sunshine_OM_CH1_I	2017-04-12	OM	10:42:00	00:13:17.720000	00:13:40.920000	00:00:21.960000	sunshine	headmov
4_Sunshine_OM_CH1_I	2017-04-12	OM	10:42:00	00:13:40.920000	00:13:39.680000	00:00:01.320000	sunshine	selec att
4_Sunshine_OM_CH1_I	2017-04-12	OM	10:42:00	00:13:39.420000	00:13:42.240000	00:00:02.820000	sunshine	selec att
4_Sunshine_OM_CH1_I	2017-04-12	OM	10:42:00	00:13:45.680000	00:13:58.360000	00:00:12.680000	sunshine	selec att
4_Sunshine_OM_CH1_I	2017-04-12	OM	10:42:00	00:15:42.520000	00:15:51.600000	00:00:09.080000	sunshine	selec att
4_Sunshine_OM_CH1_I	2017-04-12	OM	10:42:00	00:15:58.760000	00:16:00.660000	00:00:01.900000	sunshine	headmov
4_Sunshine_OM_CH1_I	2017-04-12	OM	10:42:00	00:16:08.480000	00:16:13.680000	00:00:05.200000	sunshine	selec att
4_Sunshine_OM_CH1_I	2017-04-12	OM	10:42:00	00:16:22.640000	00:16:23.640000	00:00:01	sunshine	selec att
4_Sunshine_OM_CH1_I	2017-04-12	OM	10:42:00	00:16:46.680000	00:16:52	00:00:05.320000	sunshine	selec att
4_Sunshine_OM_CH1_I	2017-04-12	OM	10:42:00	00:16:46.500000	00:16:48.500000	00:00:02	sunshine	headmov
4_Sunshine_OM_CH1_I	2017-04-12	OM	10:42:00	00:17:23.680000	00:17:26.720000	00:00:03.040000	sunshine	selec att
4_Sunshine_OM_CH1_II	2017-04-12	OM	10:42:00	00:00:15.320000	00:00:19.040000	00:00:03.720000	sunshine	selec att
4_Sunshine_OM_CH1_II	2017-04-12	OM	10:42:00	00:00:40.600000	00:00:45.040000	00:00:04.440000	sunshine	selec att
4_Sunshine_OM_CH1_I	2017-04-12	OM	10:42:00	00:01:11.300000	00:01:12.340000	00:00:01.040000	sunshine	headmov
4_Sunshine_OM_CH1_II	2017-04-12	OM	10:42:00	00:01:11.300000	00:01:17.920000	00:00:06.620000	sunshine	selec att
4_Sunshine_OM_CH1_II	2017-04-12	OM	10:42:00	00:01:53.800000	00:01:58.080000	00:00:04.280000	sunshine	selec att
4_Sunshine_OM_CH1_II	2017-04-12	OM	10:42:00	00:04:51.510000	00:04:53.130000	00:00:01.620000	sunshine	selec att
4_Sunshine_OM_CH1_II	2017-04-12	OM	10:42:00	00:05:46.760000	00:05:51.220000	00:00:04.460000	sunshine	selec att
4_Sunshine_OM_CH1_II	2017-04-12	OM	10:42:00	00:06:21.750000	00:06:29.420000	00:00:07.670000	sunshine	selec att
4_Sunshine_OM_CH1_II	2017-04-12	OM	10:42:00	00:07:04.940000	00:07:07.400000	00:00:02.460000	sunshine	selec att
4_Sunshine_OM_CH1_I	2017-04-12	OM	10:42:00	00:07:07.400000	00:07:10	00:00:02.600000	sunshine	headmov
4_Sunshine_OM_CH1_II	2017-04-12	OM	10:42:00	00:07:15.290000	00:07:17.080000	00:00:01.790000	sunshine	selec att
4_Sunshine_OM_CH1_I	2017-04-12	OM	10:42:00	00:07:16.820000	00:07:18.220000	00:00:01.400000	sunshine	headmov
4_Sunshine_OM_CH1_II	2017-04-12	OM	10:42:00	00:07:46.050000	00:07:50.190000	00:00:04.140000	sunshine	selec att
4_Sunshine_OM_CH1_II	2017-04-12	OM	10:42:00	00:08:19.440000	00:08:20.480000	00:00:01.040000	sunshine	selec att
4_Sunshine_OM_CH1_II	2017-04-12	OM	10:42:00	00:08:23.080000	00:08:24.760000	00:00:01.680000	sunshine	selec att
4_Sunshine_OM_CH1_II	2017-04-12	OM	10:42:00	00:08:25.840000	00:08:27.320000	00:00:01.480000	sunshine	selec att
4_Sunshine_OM_CH1_I	2017-04-12	OM	10:42:00	00:08:48.820000	00:08:50.220000	00:00:01.400000	sunshine	headmov
4_Sunshine_OM_CH1_II	2017-04-12	OM	10:42:00	00:08:50.220000	00:08:51.760000	00:00:01.540000	sunshine	selec att
4_Sunshine_OM_CH1_II	2017-04-12	OM	10:42:00	00:09:04.440000	00:09:05.440000	00:00:01	sunshine	selec att
4_Sunshine_OM_CH1_II	2017-04-12	OM	10:42:00	00:09:06.240000	00:09:11.440000	00:00:05.200000	sunshine	selec att
4_Sunshine_OM_CH1_II	2017-04-12	OM	10:42:00	00:09:33.800000	00:09:43.800000	00:00:10	sunshine	selec att
4_Sunshine_OM_CH1_II	2017-04-12	OM	10:42:00	00:10:12.280000	00:10:22.240000	00:00:09.960000	sunshine	selec att
4_Sunshine_OM_CH1_II	2017-04-12	OM	10:42:00	00:10:34.720000	00:10:54.240000	00:00:19.520000	sunshine	selec att
5_Falco2_OM_ch1	2017-04-12	OM	11:18:00	00:00:22.200000	00:00:23	00:00:00.800000	falco2	selec att
5_Falco2_OM_ch1	2017-04-12	OM	11:18:00	00:00:23	00:00:31	00:00:08	falco2	selec att
5_Falco2_OM_ch1	2017-04-12	OM	11:18:00	00:00:31	00:00:32.640000	00:00:01.640000	falco2	selec att
5_Falco2_OM_ch1	2017-04-12	OM	11:18:00	00:00:35.120000	00:00:37	00:00:01.880000	falco2	selec att
5_Falco2_OM_ch1	2017-04-12	OM	11:18:00	00:00:39.120000	00:00:45.280000	00:00:06.160000	falco2	selec att
5_Falco2_OM_ch1	2017-04-12	OM	11:18:00	00:00:43.800000	00:00:43.980000	00:00:00.180000	falco2	headmov
5_Falco2_OM_ch1	2017-04-12	OM	11:18:00	00:00:50.200000	00:00:55.200000	00:00:05	falco2	selec att
5_Falco2_OM_ch1	2017-04-12	OM	11:18:00	00:00:58.100000	00:01:00.200000	00:00:02.100000	falco2	selec att
5_Falco2_OM_ch1	2017-04-12	OM	11:18:00	00:01:02.240000	00:01:07.880000	00:00:05.640000	falco2	selec att
5_Falco2_OM_ch1	2017-04-12	OM	11:18:00	00:01:09.600000	00:01:16.440000	00:00:06.840000	falco2	selec att
5_Falco2_OM_ch1	2017-04-12	OM	11:18:00	00:01:20.280000	00:01:22.240000	00:00:01.960000	falco2	selec att
5_Falco2_OM_ch1	2017-04-12	OM	11:18:00	00:01:41.900000	00:01:44.150000	00:00:02.250000	falco2	selec att
5_Falco2_OM_ch1	2017-04-12	OM	11:18:00	00:01:46.910000	00:01:50.240000	00:00:03.330000	falco2	selec att
5_Falco2_OM_ch1	2017-04-12	OM	11:18:00	00:02:04.120000	00:02:28.560000	00:00:24.440000	falco2	selec att
5_Falco2_OM_ch1	2017-04-12	OM	11:18:00	00:02:31.500000	00:02:40.440000	00:00:08.940000	falco2	selec att
5_Falco2_OM_ch1	2017-04-12	OM	11:18:00	00:02:42.480000	00:02:46.720000	00:00:04.240000	falco2	selec att
5_Falco2_OM_ch1	2017-04-12	OM	11:18:00	00:02:50.500000	00:03:00.680000	00:00:10.180000	falco2	selec att
5_Falco2_OM_ch1	2017-04-12	OM	11:18:00	00:03:04.560000	00:03:08.960000	00:00:04.400000	falco2	selec att
5_Falco2_OM_ch1	2017-04-12	OM	11:18:00	00:03:12.400000	00:03:36.280000	00:00:23.880000	falco2	selec att
5_Falco2_OM_ch1	2017-04-12	OM	11:18:00	00:03:39	00:03:51.800000	00:00:12.800000	falco2	selec att
5_Falco2_OM_ch1	2017-04-12	OM	11:18:00	00:03:45.020000	00:03:46.920000	00:00:01.900000	falco2	headmov
5_Falco2_OM_ch1	2017-04-12	OM	11:18:00	00:03:48.320000	00:03:49.720000	00:00:01.400000	falco2	headmov
5_Falco2_OM_ch1	2017-04-12	OM	11:18:00	00:03:54.600000	00:03:57.680000	00:00:03.080000	falco2	selec att
5_Falco2_OM_ch1	2017-04-12	OM	11:18:00	00:04:00	00:04:11.640000	00:00:11.640000	falco2	selec att
5_Falco2_OM_ch1	2017-04-12	OM	11:18:00	00:04:15.240000	00:04:28.680000	00:00:13.440000	falco2	selec att
5_Falco2_OM_ch1	2017-04-12	OM	11:18:00	00:04:34.970000	00:04:44.520000	00:00:09.550000	falco2	selec att
5_Falco2_OM_ch1	2017-04-12	OM	11:18:00	00:04:48.960000	00:04:50.200000	00:00:01.240000	falco2	selec att
5_Falco2_OM_ch1	2017-04-12	OM	11:18:00	00:04:50.200000	00:04:52.300000	00:00:02.100000	falco2	headmov
5_Falco2_OM_ch1	2017-04-12	OM	11:18:00	00:05:01	00:05:02.880000	00:00:01.880000	falco2	selec att
5_Falco2_OM_ch1	2017-04-12	OM	11:18:00	00:05:21.360000	00:05:31.200000	00:00:09.840000	falco2	selec att
5_Falco2_OM_ch1	2017-04-12	OM	11:18:00	00:05:25.680000	00:05:26.520000	00:00:00.840000	falco2	headmov
5_Falco2_OM_ch1	2017-04-12	OM	11:18:00	00:05:27.820000	00:05:28.620000	00:00:00.800000	falco2	headmov
5_Falco2_OM_ch1	2017-04-12	OM	11:18:00	00:05:30.140000	00:05:31.140000	00:00:01	falco2	headmov
5_Falco2_OM_ch1	2017-04-12	OM	11:18:00	00:05:34.280000	00:05:42.360000	00:00:08.080000	falco2	selec att
5_Falco2_OM_ch1	2017-04-12	OM	11:18:00	00:05:44.920000	00:06:00.010000	00:00:15.090000	falco2	selec att
5_Falco2_OM_ch1	2017-04-12	OM	11:18:00	00:05:55.240000	00:05:56.940000	00:00:01.700000	falco2	headmov
5_Falco2_OM_ch1	2017-04-12	OM	11:18:00	00:06:09	00:06:16.520000	00:00:07.520000	falco2	selec att
5_Falco2_OM_ch1	2017-04-12	OM	11:18:00	00:06:19.280000	00:06:28	00:00:08.720000	falco2	selec att
5_Falco2_OM_ch1	2017-04-12	OM	11:18:00	00:06:27.140000	00:06:30.140000	00:00:03	falco2	headmov
5_Falco2_OM_ch1	2017-04-12	OM	11:18:00	00:06:29.240000	00:06:32.960000	00:00:03.720000	falco2	selec att
5_Falco2_OM_ch1	2017-04-12	OM	11:18:00	00:06:40.800000	00:06:47.960000	00:00:07.160000	falco2	selec att
5_Falco2_OM_ch1	2017-04-12	OM	11:18:00	00:06:45.940000	00:06:46.740000	00:00:00.800000	falco2	headmov
5_Falco2_OM_ch1	2017-04-12	OM	11:18:00	00:06:51.600000	00:07:08.760000	00:00:17.160000	falco2	selec att
5_Falco2_OM_ch1	2017-04-12	OM	11:18:00	00:07:02.340000	00:07:03.440000	00:00:01.100000	falco2	headmov
5_Falco2_OM_ch1	2017-04-12	OM	11:18:00	00:07:22.280000	00:07:27.440000	00:00:05.160000	falco2	selec att
5_Falco2_OM_ch1	2017-04-12	OM	11:18:00	00:07:41.200000	00:07:52.080000	00:00:10.880000	falco2	selec att
5_Falco2_OM_ch1	2017-04-12	OM	11:18:00	00:07:58.080000	00:08:00.400000	00:00:02.320000	falco2	selec att
5_Falco2_OM_ch1	2017-04-12	OM	11:18:00	00:08:03.720000	00:08:35.200000	00:00:31.480000	falco2	selec att
5_Falco2_OM_ch1	2017-04-12	OM	11:18:00	00:08:28.440000	00:08:30.940000	00:00:02.500000	falco2	headmov
5_Falco2_OM_ch1	2017-04-12	OM	11:18:00	00:08:40.320000	00:08:42.640000	00:00:02.320000	falco2	selec att
5_Falco2_OM_ch1	2017-04-12	OM	11:18:00	00:08:47	00:08:51.880000	00:00:04.880000	falco2	selec att
5_Falco2_OM_ch1	2017-04-12	OM	11:18:00	00:08:53.600000	00:08:57.520000	00:00:03.920000	falco2	selec att
5_Falco2_OM_ch1	2017-04-12	OM	11:18:00	00:08:59.120000	00:09:08.200000	00:00:09.080000	falco2	selec att
5_Falco2_OM_ch1	2017-04-12	OM	11:18:00	00:09:14	00:09:16.920000	00:00:02.920000	falco2	selec att
5_Falco2_OM_ch1	2017-04-12	OM	11:18:00	00:09:21.840000	00:09:24.520000	00:00:02.680000	falco2	selec att
5_Falco2_OM_ch1	2017-04-12	OM	11:18:00	00:09:32.560000	00:09:56.860000	00:00:24.300000	falco2	selec att
5_Falco2_OM_ch1	2017-04-12	OM	11:18:00	00:10:01.240000	00:10:21.400000	00:00:20.160000	falco2	selec att
5_Falco2_OM_ch1	2017-04-12	OM	11:18:00	00:10:30.600000	00:10:34.280000	00:00:03.680000	falco2	selec att
5_Falco2_OM_ch1	2017-04-12	OM	11:18:00	00:10:41.840000	00:10:55.680000	00:00:13.840000	falco2	selec att
5_Falco2_OM_ch1	2017-04-12	OM	11:18:00	00:10:57.800000	00:11:06.200000	00:00:08.400000	falco2	selec att
5_Falco2_OM_ch1	2017-04-12	OM	11:18:00	00:11:10.040000	00:11:14.040000	00:00:04	falco2	selec att
5_Falco2_OM_ch1	2017-04-12	OM	11:18:00	00:11:18.320000	00:11:34.440000	00:00:16.120000	falco2	selec att
5_Falco2_OM_ch1	2017-04-12	OM	11:18:00	00:11:40	00:11:44.680000	00:00:04.680000	falco2	selec att
5_Falco2_OM_ch1	2017-04-12	OM	11:18:00	00:11:49.840000	00:12:03.800000	00:00:13.960000	falco2	selec att
5_Falco2_OM_ch1	2017-04-12	OM	11:18:00	00:12:10.320000	00:12:15.200000	00:00:04.880000	falco2	selec att
5_Falco2_OM_ch1	2017-04-12	OM	11:18:00	00:12:20.920000	00:12:27.080000	00:00:06.160000	falco2	selec att
5_Falco2_OM_ch1	2017-04-12	OM	11:18:00	00:12:35.160000	00:12:36.120000	00:00:00.960000	falco2	selec att
5_Falco2_OM_ch1	2017-04-12	OM	11:18:00	00:12:42.480000	00:12:49.480000	00:00:07	falco2	selec att
5_Falco2_OM_ch1	2017-04-12	OM	11:18:00	00:12:50.960000	00:12:58.360000	00:00:07.400000	falco2	selec att
5_Falco2_OM_ch1	2017-04-12	OM	11:18:00	00:13:01.240000	00:13:19.680000	00:00:18.440000	falco2	selec att
5_Falco2_OM_ch1	2017-04-12	OM	11:18:00	00:13:23.800000	00:13:43.120000	00:00:19.320000	falco2	selec att
5_Falco2_OM_ch1	2017-04-12	OM	11:18:00	00:13:47.920000	00:14:06.760000	00:00:18.840000	falco2	selec att
5_Falco2_OM_ch1	2017-04-12	OM	11:18:00	00:14:11.800000	00:14:21.600000	00:00:09.800000	falco2	selec att
5_Falco2_OM_ch1	2017-04-12	OM	11:18:00	00:14:46.560000	00:14:54.760000	00:00:08.200000	falco2	selec att
5_Falco2_OM_ch1	2017-04-12	OM	11:18:00	00:15:01.440000	00:15:12.360000	00:00:10.920000	falco2	selec att
5_Falco2_OM_ch1	2017-04-12	OM	11:18:00	00:15:18	00:15:26.760000	00:00:08.760000	falco2	selec att
5_Falco2_OM_ch1	2017-04-12	OM	11:18:00	00:15:36.520000	00:15:41.040000	00:00:04.520000	falco2	selec att
5_Falco2_OM_ch1	2017-04-12	OM	11:18:00	00:16:01.100000	00:16:16	00:00:14.900000	falco2	selec att
5_Falco2_OM_ch1	2017-04-12	OM	11:18:00	00:16:21	00:16:42.640000	00:00:21.640000	falco2	selec att
5_Falco2_OM_ch1	2017-04-12	OM	11:18:00	00:16:49.280000	00:17:05.480000	00:00:16.200000	falco2	selec att
5_Falco2_OM_ch1	2017-04-12	OM	11:18:00	00:17:08.800000	00:17:52.520000	00:00:43.720000	falco2	selec att
5_Falco2_OM_ch1	2017-04-12	OM	11:18:00	00:18:00.880000	00:18:13.840000	00:00:12.960000	falco2	selec att
5_Falco2_OM_ch1	2017-04-12	OM	11:18:00	00:18:17.760000	00:18:41.840000	00:00:24.080000	falco2	selec att
5_Falco2_OM_ch1	2017-04-12	OM	11:18:00	00:18:46.160000	00:18:55.400000	00:00:09.240000	falco2	selec att
5_Falco2_OM_ch1	2017-04-12	OM	11:18:00	00:19:00	00:19:16.400000	00:00:16.400000	falco2	selec att
5_Falco2_OM_ch1	2017-04-12	OM	11:18:00	00:19:10.080000	00:19:12.580000	00:00:02.500000	falco2	headmov
5_Falco2_OM_ch1	2017-04-12	OM	11:18:00	00:19:36.640000	00:19:53.320000	00:00:16.680000	falco2	selec att
5_Falco2_OM_ch1	2017-04-12	OM	11:18:00	00:19:58.200000	00:20:01.240000	00:00:03.040000	falco2	selec att
5_Falco2_OM_ch1	2017-04-12	OM	11:18:00	00:20:04.560000	00:20:19.560000	00:00:15	falco2	selec att
5_Falco2_OM_ch1	2017-04-12	OM	11:18:00	00:20:16.680000	00:20:20.080000	00:00:03.400000	falco2	headmov
5_Falco2_OM_ch1	2017-04-12	OM	11:18:00	00:20:31.960000	00:20:37.400000	00:00:05.440000	falco2	selec att
5_Falco2_OM_ch1	2017-04-12	OM	11:18:00	00:20:40.560000	00:20:41.600000	00:00:01.040000	falco2	selec att
5_Falco2_OM_ch1	2017-04-12	OM	11:18:00	00:20:45.800000	00:20:48.960000	00:00:03.160000	falco2	selec att
5_Falco2_OM_ch1	2017-04-12	OM	11:18:00	00:21:35.600000	00:21:55.240000	00:00:19.640000	falco2	selec att
5_Falco2_OM_ch1	2017-04-12	OM	11:18:00	00:21:57.240000	00:22:10.560000	00:00:13.320000	falco2	selec att
5_Falco2_OM_ch1	2017-04-12	OM	11:18:00	00:22:14.680000	00:22:18.520000	00:00:03.840000	falco2	selec att
5_Falco2_OM_ch1	2017-04-12	OM	11:18:00	00:22:26.320000	00:22:43.760000	00:00:17.440000	falco2	selec att
5_Falco2_OM_ch1	2017-04-12	OM	11:18:00	00:23:06.720000	00:23:11.960000	00:00:05.240000	falco2	selec att
5_Falco2_OM_ch1	2017-04-12	OM	11:18:00	00:23:14.080000	00:23:18	00:00:03.920000	falco2	selec att
5_Falco2_OM_ch1	2017-04-12	OM	11:18:00	00:24:22.480000	00:24:24.120000	00:00:01.640000	falco2	selec att
5_Falco2_OM_ch1	2017-04-12	OM	11:18:00	00:24:34.760000	00:24:41.400000	00:00:06.640000	falco2	selec att
5_Falco2_OM_ch1	2017-04-12	OM	11:18:00	00:25:00.700000	00:25:07.300000	00:00:06.600000	falco2	selec att
5_Falco2_OM_ch1	2017-04-12	OM	11:18:00	00:25:07.300000	00:25:19.520000	00:00:12.220000	falco2	selec att
5_Falco2_OM_ch1	2017-04-12	OM	11:18:00	00:25:10.920000	00:25:13.620000	00:00:02.700000	falco2	headmov
5_Falco2_OM_ch1	2017-04-12	OM	11:18:00	00:25:19.620000	00:25:23.120000	00:00:03.500000	falco2	headmov
5_Falco2_OM_ch1	2017-04-12	OM	11:18:00	00:25:22.800000	00:25:28.680000	00:00:05.880000	falco2	selec att
5_Falco2_OM_ch1	2017-04-12	OM	11:18:00	00:25:32.400000	00:25:35.480000	00:00:03.080000	falco2	selec att
5_Falco2_OM_ch1	2017-04-12	OM	11:18:00	00:25:38.640000	00:25:42.120000	00:00:03.480000	falco2	selec att
5_Falco2_OM_ch1	2017-04-12	OM	11:18:00	00:25:43.900000	00:25:45.600000	00:00:01.700000	falco2	headmov
5_Falco2_OM_ch1	2017-04-12	OM	11:18:00	00:25:44.400000	00:25:47	00:00:02.600000	falco2	selec att
5_Falco2_OM_ch1	2017-04-12	OM	11:18:00	00:25:49.040000	00:25:49.740000	00:00:00.700000	falco2	peek-a-boo
5_Falco2_OM_ch1	2017-04-12	OM	11:18:00	00:25:49.960000	00:25:52.880000	00:00:02.920000	falco2	selec att
5_Falco2_OM_ch1	2017-04-12	OM	11:18:00	00:26:00.200000	00:26:02.600000	00:00:02.400000	falco2	peek-a-boo
5_Falco2_OM_ch1	2017-04-12	OM	11:18:00	00:26:02.300000	00:26:04	00:00:01.700000	falco2	selec att
5_Falco2_OM_ch1	2017-04-12	OM	11:18:00	00:26:12.760000	00:26:24.120000	00:00:11.360000	falco2	selec att
5_Falco2_OM_ch1	2017-04-12	OM	11:18:00	00:26:27.500000	00:27:00.920000	00:00:33.420000	falco2	selec att
5_Falco2_OM_ch1	2017-04-12	OM	11:18:00	00:27:05.800000	00:27:25.240000	00:00:19.440000	falco2	selec att
5_Falco2_OM_ch1	2017-04-12	OM	11:18:00	00:27:29.920000	00:27:40.800000	00:00:10.880000	falco2	selec att
5_Falco2_OM_ch1	2017-04-12	OM	11:18:00	00:27:54.440000	00:28:12.920000	00:00:18.480000	falco2	selec att
5_Falco2_OM_ch1	2017-04-12	OM	11:18:00	00:28:19.840000	00:28:26.600000	00:00:06.760000	falco2	selec att
5_Falco2_OM_ch1	2017-04-12	OM	11:18:00	00:28:30.320000	00:29:02.240000	00:00:31.920000	falco2	selec att
5_Falco2_OM_ch1	2017-04-12	OM	11:18:00	00:29:20.600000	00:29:33.880000	00:00:13.280000	falco2	selec att
5_Falco2_OM_ch1	2017-04-12	OM	11:18:00	00:29:42.040000	00:30:28.920000	00:00:46.880000	falco2	selec att
6_Nadija_OM_ch1_I	2017-04-12	OM	11:53:00	00:00:26.120000	00:00:45.720000	00:00:19.600000	nadija	selec att
6_Nadija_OM_ch1_I	2017-04-12	OM	11:53:00	00:00:48.720000	00:01:03.040000	00:00:14.320000	nadija	selec att
6_Nadija_OM_ch1_I	2017-04-12	OM	11:53:00	00:01:07.080000	00:01:47.160000	00:00:40.080000	nadija	selec att
6_Nadija_OM_ch1_I	2017-04-12	OM	11:53:00	00:01:43.580000	00:01:47.280000	00:00:03.700000	nadija	headmov
6_Nadija_OM_ch1_I	2017-04-12	OM	11:53:00	00:01:53.380000	00:01:54.280000	00:00:00.900000	nadija	headmov
6_Nadija_OM_ch1_I	2017-04-12	OM	11:53:00	00:01:52.400000	00:02:03	00:00:10.600000	nadija	selec att
6_Nadija_OM_ch1_I	2017-04-12	OM	11:53:00	00:02:08.800000	00:02:11.900000	00:00:03.100000	nadija	selec att
6_Nadija_OM_ch1_I	2017-04-12	OM	11:53:00	00:02:11.900000	00:02:14.400000	00:00:02.500000	nadija	selec att
6_Nadija_OM_ch1_I	2017-04-12	OM	11:53:00	00:02:15.880000	00:02:24.600000	00:00:08.720000	nadija	selec att
6_Nadija_OM_ch1_I	2017-04-12	OM	11:53:00	00:02:19.600000	00:02:24	00:00:04.400000	nadija	headmov
6_Nadija_OM_ch1_I	2017-04-12	OM	11:53:00	00:02:54.760000	00:03:06.800000	00:00:12.040000	nadija	selec att
6_Nadija_OM_ch1_I	2017-04-12	OM	11:53:00	00:03:10.120000	00:03:19.200000	00:00:09.080000	nadija	selec att
6_Nadija_OM_ch1_I	2017-04-12	OM	11:53:00	00:03:11.700000	00:03:14	00:00:02.300000	nadija	headmov
6_Nadija_OM_ch1_I	2017-04-12	OM	11:53:00	00:03:19.200000	00:03:21.760000	00:00:02.560000	nadija	selec att
6_Nadija_OM_ch1_I	2017-04-12	OM	11:53:00	00:03:25.700000	00:03:34.720000	00:00:09.020000	nadija	selec att
6_Nadija_OM_ch1_I	2017-04-12	OM	11:53:00	00:03:29.900000	00:03:32.200000	00:00:02.300000	nadija	headmov
6_Nadija_OM_ch1_I	2017-04-12	OM	11:53:00	00:04:00.100000	00:04:05.420000	00:00:05.320000	nadija	selec att
6_Nadija_OM_ch1_I	2017-04-12	OM	11:53:00	00:04:45.520000	00:04:49.900000	00:00:04.380000	nadija	selec att
6_Nadija_OM_ch1_I	2017-04-12	OM	11:53:00	00:04:49.900000	00:04:58.360000	00:00:08.460000	nadija	selec att
6_Nadija_OM_ch1_I	2017-04-12	OM	11:53:00	00:04:51.200000	00:04:57.600000	00:00:06.400000	nadija	headmov
6_Nadija_OM_ch1_I	2017-04-12	OM	11:53:00	00:05:02.960000	00:05:35.280000	00:00:32.320000	nadija	selec att
6_Nadija_OM_ch1_I	2017-04-12	OM	11:53:00	00:05:51.200000	00:05:55.400000	00:00:04.200000	nadija	selec att
6_Nadija_OM_ch1_I	2017-04-12	OM	11:53:00	00:06:01.040000	00:06:05.120000	00:00:04.080000	nadija	selec att
6_Nadija_OM_ch1_I	2017-04-12	OM	11:53:00	00:06:23.400000	00:06:23.840000	00:00:00.440000	nadija	selec att
6_Nadija_OM_ch1_I	2017-04-12	OM	11:53:00	00:06:26.700000	00:06:38.680000	00:00:11.980000	nadija	selec att
6_Nadija_OM_ch1_II	2017-04-12	OM	12:00:00	00:01:13.800000	00:01:15.760000	00:00:01.960000	nadija	selec att
6_Nadija_OM_ch1_II	2017-04-12	OM	12:00:00	00:01:21.680000	00:01:26.400000	00:00:04.720000	nadija	selec att
6_Nadija_OM_ch1_II	2017-04-12	OM	12:00:00	00:02:07.600000	00:02:23	00:00:15.400000	nadija	selec att
6_Nadija_OM_ch1_II	2017-04-12	OM	12:00:00	00:02:10.970000	00:02:12.640000	00:00:01.670000	nadija	headmov
6_Nadija_OM_ch1_II	2017-04-12	OM	12:00:00	00:02:13.440000	00:02:16.040000	00:00:02.600000	nadija	headmov
6_Nadija_OM_ch1_II	2017-04-12	OM	12:00:00	00:02:18.640000	00:02:21.540000	00:00:02.900000	nadija	headmov
6_Nadija_OM_ch1_II	2017-04-12	OM	12:00:00	00:02:30.480000	00:02:34.680000	00:00:04.200000	nadija	selec att
6_Nadija_OM_ch1_II	2017-04-12	OM	12:00:00	00:02:58.280000	00:03:24.520000	00:00:26.240000	nadija	selec att
6_Nadija_OM_ch1_II	2017-04-12	OM	12:00:00	00:03:36.080000	00:03:43	00:00:06.920000	nadija	selec att
6_Nadija_OM_ch1_II	2017-04-12	OM	12:00:00	00:03:43	00:04:03.080000	00:00:20.080000	nadija	expl mirror
6_Nadija_OM_ch1_II	2017-04-12	OM	12:00:00	00:04:08	00:04:12.200000	00:00:04.200000	nadija	selec att
6_Nadija_OM_ch1_II	2017-04-12	OM	12:00:00	00:04:12.200000	00:04:16.720000	00:00:04.520000	nadija	expl mirror
6_Nadija_OM_ch1_II	2017-04-12	OM	12:00:00	00:04:31.460000	00:04:43.560000	00:00:12.100000	nadija	look behind
6_Nadija_OM_ch1_II	2017-04-12	OM	12:00:00	00:04:49.720000	00:04:53.560000	00:00:03.840000	nadija	selec att
6_Nadija_OM_ch1_II	2017-04-12	OM	12:00:00	00:04:53.560000	00:05:22.680000	00:00:29.120000	nadija	expl mirror
6_Nadija_OM_ch1_II	2017-04-12	OM	12:00:00	00:05:23.520000	00:05:34.940000	00:00:11.420000	nadija	look behind
6_Nadija_OM_ch1_II	2017-04-12	OM	12:00:00	00:06:06.320000	00:06:08.040000	00:00:01.720000	nadija	selec att
6_Nadija_OM_ch1_II	2017-04-12	OM	12:00:00	00:06:12.160000	00:06:22.600000	00:00:10.440000	nadija	selec att
6_Nadija_OM_ch1_II	2017-04-12	OM	11:53:00	00:07:10.340000	00:07:12.840000	00:00:02.500000	nadija	headmov
6_Nadija_OM_ch1_II	2017-04-12	OM	12:00:00	00:07:45.560000	00:07:55.080000	00:00:09.520000	nadija	expl mirror
6_Nadija_OM_ch1_II	2017-04-12	OM	12:00:00	00:08:00.080000	00:08:04.040000	00:00:03.960000	nadija	expl mirror
6_Nadija_OM_ch1_II	2017-04-12	OM	12:00:00	00:09:24.040000	00:09:30.080000	00:00:06.040000	nadija	selec att
6_Nadija_OM_ch1_II	2017-04-12	OM	12:00:00	00:13:32.150000	00:13:39.480000	00:00:07.330000	nadija	selec att
6_Nadija_OM_ch1_II	2017-04-12	OM	12:00:00	00:13:45.530000	00:13:51.500000	00:00:05.970000	nadija	selec att
6_Nadija_OM_ch1_II	2017-04-12	OM	12:00:00	00:14:52.330000	00:14:57.420000	00:00:05.090000	nadija	selec att
6_Nadija_OM_ch1_II	2017-04-12	OM	12:00:00	00:15:34.510000	00:16:11.490000	00:00:36.980000	nadija	selec att
6_Nadija_OM_ch1_II	2017-04-12	OM	12:00:00	00:16:14.640000	00:16:20.400000	00:00:05.760000	nadija	selec att
6_Nadija_OM_ch1_II	2017-04-12	OM	12:00:00	00:18:11.360000	00:18:19.360000	00:00:08	nadija	selec att
6_Nadija_OM_ch1_II	2017-04-12	OM	12:00:00	00:18:27.960000	00:18:32.840000	00:00:04.880000	nadija	selec att
6_Nadija_OM_ch1_II	2017-04-12	OM	12:00:00	00:21:24.640000	00:22:38.920000	00:01:14.280000	nadija	selec att
7_Antonia_OM_ch1/2_I	2017-04-12	OM	12:30:00	00:00:15.360000	00:00:16.070000	00:00:00.710000	antonia	selec att
7_Antonia_OM_ch1/2_I	2017-04-12	OM	12:30:00	00:00:35.920000	00:00:37.920000	00:00:02	antonia	selec att
7_Antonia_OM_ch1/2_I	2017-04-12	OM	12:30:00	00:00:39.160000	00:00:42.520000	00:00:03.360000	antonia	selec att
7_Antonia_OM_ch1/2_I	2017-04-12	OM	12:30:00	00:00:42.520000	00:00:45.480000	00:00:02.960000	antonia	selec att
7_Antonia_OM_ch1/2_I	2017-04-12	OM	12:30:00	00:00:45.480000	00:00:50.120000	00:00:04.640000	antonia	look behind
7_Antonia_OM_ch1/2_I	2017-04-12	OM	12:30:00	00:00:50.120000	00:00:52.160000	00:00:02.040000	antonia	selec att
7_Antonia_OM_ch1/2_I	2017-04-12	OM	12:30:00	00:00:52.160000	00:01:10.440000	00:00:18.280000	antonia	expl mirror
7_Antonia_OM_ch1/2_I	2017-04-12	OM	12:30:00	00:01:10.340000	00:01:11.740000	00:00:01.400000	antonia	peek-a-boo
7_Antonia_OM_ch1/2_I	2017-04-12	OM	12:30:00	00:01:12.800000	00:01:14.160000	00:00:01.360000	antonia	selec att
7_Antonia_OM_ch1/2_I	2017-04-12	OM	12:30:00	00:01:14.200000	00:01:35.400000	00:00:21.200000	antonia	expl mirror
7_Antonia_OM_ch1/2_I	2017-04-12	OM	12:30:00	00:01:35.180000	00:01:36.620000	00:00:01.440000	antonia	peek-a-boo
7_Antonia_OM_ch1/2_I	2017-04-12	OM	12:30:00	00:01:36.400000	00:01:37.200000	00:00:00.800000	antonia	selec att
7_Antonia_OM_ch1/2_I	2017-04-12	OM	12:30:00	00:01:37.200000	00:01:39.040000	00:00:01.840000	antonia	expl mirror
7_Antonia_OM_ch1/2_I	2017-04-12	OM	12:30:00	00:01:44.200000	00:01:50.800000	00:00:06.600000	antonia	expl mirror
7_Antonia_OM_ch1/2_I	2017-04-12	OM	12:30:00	00:01:59.240000	00:02:01.400000	00:00:02.160000	antonia	expl mirror
7_Antonia_OM_ch1/2_I	2017-04-12	OM	12:30:00	00:02:14.320000	00:02:15.920000	00:00:01.600000	antonia	selec att
7_Antonia_OM_ch1/2_I	2017-04-12	OM	12:30:00	00:02:28.600000	00:02:31.120000	00:00:02.520000	antonia	selec att
7_Antonia_OM_ch1/2_I	2017-04-12	OM	12:30:00	00:02:31.120000	00:02:40.060000	00:00:08.940000	antonia	expl mirror
7_Antonia_OM_ch1/2_I	2017-04-12	OM	12:30:00	00:02:44.520000	00:03:03.880000	00:00:19.360000	antonia	expl mirror
7_Antonia_OM_ch1/2_I	2017-04-12	OM	12:30:00	00:03:55.320000	00:03:58.200000	00:00:02.880000	antonia	selec att
7_Antonia_OM_ch1/2_I	2017-04-12	OM	12:30:00	00:03:58.200000	00:04:02.400000	00:00:04.200000	antonia	selec att
7_Antonia_OM_ch1/2_I	2017-04-12	OM	12:30:00	00:04:02.400000	00:04:05.240000	00:00:02.840000	antonia	selec att
7_Antonia_OM_ch1/2_I	2017-04-12	OM	12:30:00	00:04:05.240000	00:04:19.200000	00:00:13.960000	antonia	expl mirror
7_Antonia_OM_ch1/2_I	2017-04-12	OM	12:30:00	00:04:25.320000	00:04:33.120000	00:00:07.800000	antonia	expl mirror
7_Antonia_OM_ch1/2_I	2017-04-12	OM	12:30:00	00:05:02.400000	00:05:11.720000	00:00:09.320000	antonia	selec att
7_Antonia_OM_ch1/2_I	2017-04-12	OM	12:30:00	00:05:11.720000	00:05:21.160000	00:00:09.440000	antonia	expl mirror
7_Antonia_OM_ch1/2_I	2017-04-12	OM	12:30:00	00:05:26.700000	00:05:31.480000	00:00:04.780000	antonia	expl mirror
7_Antonia_OM_ch1/2_I	2017-04-12	OM	12:30:00	00:05:49.800000	00:05:52.080000	00:00:02.280000	antonia	selec att
7_Antonia_OM_ch1/2_I	2017-04-12	OM	12:30:00	00:06:28.560000	00:06:36.800000	00:00:08.240000	antonia	selec att
7_Antonia_OM_ch1/2_I	2017-04-12	OM	12:30:00	00:06:40.680000	00:06:43.920000	00:00:03.240000	antonia	selec att
7_Antonia_OM_ch1/2_I	2017-04-12	OM	12:30:00	00:06:49.320000	00:06:50.520000	00:00:01.200000	antonia	selec att
7_Antonia_OM_ch1/2_I	2017-04-12	OM	12:30:00	00:06:50.520000	00:06:52.320000	00:00:01.800000	antonia	expl mirror
7_Antonia_OM_ch1/2_I	2017-04-12	OM	12:30:00	00:06:59	00:07:03.520000	00:00:04.520000	antonia	expl mirror
7_Antonia_OM_ch1/2_I	2017-04-12	OM	12:30:00	00:07:55.160000	00:08:03.200000	00:00:08.040000	antonia	selec att
7_Antonia_OM_ch1/2_I	2017-04-12	OM	12:30:00	00:08:03.200000	00:08:10.080000	00:00:06.880000	antonia	expl mirror
7_Antonia_OM_ch1/2_I	2017-04-12	OM	12:30:00	00:08:10.080000	00:08:20.840000	00:00:10.760000	antonia	selec att
7_Antonia_OM_ch1/2_I	2017-04-12	OM	12:30:00	00:08:20.840000	00:08:22.240000	00:00:01.400000	antonia	expl mirror
7_Antonia_OM_ch1/2_I	2017-04-12	OM	12:30:00	00:08:27.840000	00:08:30.280000	00:00:02.440000	antonia	expl mirror
7_Antonia_OM_ch1/2_I	2017-04-12	OM	12:30:00	00:08:33.030000	00:08:34.670000	00:00:01.640000	antonia	selec att
7_Antonia_OM_ch1/2_I	2017-04-12	OM	12:30:00	00:10:07.200000	00:10:11.080000	00:00:03.880000	antonia	selec att
7_Antonia_OM_ch1/2_I	2017-04-12	OM	12:30:00	00:10:11.080000	00:10:12.320000	00:00:01.240000	antonia	selec att
7_Antonia_OM_ch1/2_I	2017-04-12	OM	12:30:00	00:10:12.300000	00:10:20.680000	00:00:08.380000	antonia	expl mirror
7_Antonia_OM_ch1/2_I	2017-04-12	OM	12:30:00	00:10:34.120000	00:10:35.840000	00:00:01.720000	antonia	selec att
7_Antonia_OM_ch1/2_I	2017-04-12	OM	12:30:00	00:10:35.840000	00:10:39.280000	00:00:03.440000	antonia	expl mirror
7_Antonia_OM_ch1/2_I	2017-04-12	OM	12:30:00	00:11:37.200000	00:11:47.360000	00:00:10.160000	antonia	selec att
7_Antonia_OM_ch1/2_I	2017-04-12	OM	12:30:00	00:12:03.360000	00:12:06.280000	00:00:02.920000	antonia	selec att
7_Antonia_OM_ch1/2_I	2017-04-12	OM	12:30:00	00:12:07.720000	00:12:10.520000	00:00:02.800000	antonia	selec att
7_Antonia_OM_ch1/2_I	2017-04-12	OM	12:30:00	00:12:10.520000	00:12:11.760000	00:00:01.240000	antonia	expl mirror
7_Antonia_OM_ch1/2_I	2017-04-12	OM	12:30:00	00:12:22.240000	00:12:24.960000	00:00:02.720000	antonia	expl mirror
7_Antonia_OM_ch1/2_I	2017-04-12	OM	12:30:00	00:13:01.520000	00:13:08.360000	00:00:06.840000	antonia	selec att
7_Antonia_OM_ch1/2_I	2017-04-12	OM	12:30:00	00:13:21.560000	00:13:41.840000	00:00:20.280000	antonia	selec att
7_Antonia_OM_ch1/2_I	2017-04-12	OM	12:30:00	00:13:45.240000	00:13:47.480000	00:00:02.240000	antonia	selec att
7_Antonia_OM_ch1/2_I	2017-04-12	OM	12:30:00	00:13:47.480000	00:13:51.160000	00:00:03.680000	antonia	expl mirror
7_Antonia_OM_ch1/2_I	2017-04-12	OM	12:30:00	00:13:51.160000	00:13:53.260000	00:00:02.100000	antonia	peek-a-boo
7_Antonia_OM_ch1/2_I	2017-04-12	OM	12:30:00	00:13:53.400000	00:13:55.600000	00:00:02.200000	antonia	expl mirror
7_Antonia_OM_ch1/2_I	2017-04-12	OM	12:30:00	00:15:04.320000	00:15:05.720000	00:00:01.400000	antonia	selec att
7_Antonia_OM_ch1/2_I	2017-04-12	OM	12:30:00	00:15:05.720000	00:15:07.560000	00:00:01.840000	antonia	selec att
7_Antonia_OM_ch1/2_I	2017-04-12	OM	12:30:00	00:15:25	00:15:28.880000	00:00:03.880000	antonia	selec att
7_Antonia_OM_ch1/2_I	2017-04-12	OM	12:30:00	00:15:28.880000	00:15:33.800000	00:00:04.920000	antonia	expl mirror
7_Antonia_OM_ch1/2_I	2017-04-12	OM	12:30:00	00:15:41.200000	00:15:46	00:00:04.800000	antonia	selec att
7_Antonia_OM_ch1/2_I	2017-04-12	OM	12:30:00	00:15:47.160000	00:15:57.960000	00:00:10.800000	antonia	expl mirror
7_Antonia_OM_ch1/2_I	2017-04-12	OM	12:30:00	00:15:58	00:16:00.760000	00:00:02.760000	antonia	selec att
7_Antonia_OM_ch1/2_I	2017-04-12	OM	12:30:00	00:16:00.800000	00:16:07.040000	00:00:06.240000	antonia	expl mirror
7_Antonia_OM_ch1/2_I	2017-04-12	OM	12:30:00	00:16:12.880000	00:16:20.320000	00:00:07.440000	antonia	expl mirror
7_Antonia_OM_ch1/2_I	2017-04-12	OM	12:30:00	00:16:38.560000	00:16:46.960000	00:00:08.400000	antonia	expl mirror
7_Antonia_OM_ch1/2_I	2017-04-12	OM	12:30:00	00:17:19.520000	00:17:26.160000	00:00:06.640000	antonia	selec att
7_Antonia_OM_ch1/2_I	2017-04-12	OM	12:30:00	00:17:34.040000	00:17:37.360000	00:00:03.320000	antonia	expl mirror
7_Antonia_OM_ch1/2_I	2017-04-12	OM	12:30:00	00:17:58.600000	00:18:02.600000	00:00:04	antonia	expl mirror
7_Antonia_OM_ch1/2_I	2017-04-12	OM	12:30:00	00:18:53.880000	00:19:01	00:00:07.120000	antonia	selec att
7_Antonia_OM_ch1/2_I	2017-04-12	OM	12:30:00	00:19:01	00:19:02.920000	00:00:01.920000	antonia	expl mirror
7_Antonia_OM_ch1/2_I	2017-04-12	OM	12:30:00	00:19:20.700000	00:19:23.700000	00:00:03	antonia	selec att
7_Antonia_OM_ch1/2_I	2017-04-12	OM	12:30:00	00:20:03.160000	00:20:07.200000	00:00:04.040000	antonia	selec att
7_Antonia_OM_ch1/2_I	2017-04-12	OM	12:30:00	00:20:54.320000	00:21:00	00:00:05.680000	antonia	selec att
7_Antonia_OM_ch1/2_I	2017-04-12	OM	12:30:00	00:21:00.040000	00:21:31.520000	00:00:31.480000	antonia	selec att
7_Antonia_OM_ch1/2_I	2017-04-12	OM	12:30:00	00:21:55.040000	00:21:59.960000	00:00:04.920000	antonia	expl mirror
7_Antonia_OM_ch1/2_I	2017-04-12	OM	12:30:00	00:22:25.200000	00:22:30.920000	00:00:05.720000	antonia	expl mirror
7_Antonia_OM_ch1/2_I	2017-04-12	OM	12:30:00	00:24:20.800000	00:24:30.400000	00:00:09.600000	antonia	selec att
7_Antonia_OM_ch1/2_I	2017-04-12	OM	12:30:00	00:24:34.360000	00:24:44.680000	00:00:10.320000	antonia	selec att
7_Antonia_OM_ch1/2_I	2017-04-12	OM	12:30:00	00:24:46.520000	00:24:49.720000	00:00:03.200000	antonia	selec att
7_Antonia_OM_ch1/2_I	2017-04-12	OM	12:30:00	00:24:49.720000	00:24:53.080000	00:00:03.360000	antonia	selec att
7_Antonia_OM_ch1/2_I	2017-04-12	OM	12:30:00	00:25:16.200000	00:25:25.280000	00:00:09.080000	antonia	selec att
7_Antonia_OM_ch1/2_I	2017-04-12	OM	12:30:00	00:25:26.320000	00:25:41.840000	00:00:15.520000	antonia	selec att
7_Antonia_OM_ch1/2_I	2017-04-12	OM	12:30:00	00:25:51.360000	00:25:58.640000	00:00:07.280000	antonia	expl mirror
7_Antonia_OM_ch1/2_I	2017-04-12	OM	12:30:00	00:26:52.920000	00:26:55.640000	00:00:02.720000	antonia	selec att
7_Antonia_OM_ch1/2_I	2017-04-12	OM	12:30:00	00:29:12.500000	00:29:17.220000	00:00:04.720000	antonia	tongue
7_Antonia_OM_ch1/2_I	2017-04-12	OM	12:30:00	00:29:50.780000	00:29:55.680000	00:00:04.900000	antonia	tongue
7_Antonia_OM_ch1/2_I	2017-04-12	OM	12:30:00	00:29:09.760000	00:29:19.240000	00:00:09.480000	antonia	selec att
7_Antonia_OM_ch1/2_I	2017-04-12	OM	12:30:00	00:29:50.720000	00:29:59.360000	00:00:08.640000	antonia	selec att
7_Antonia_OM_ch1/2_II	2017-04-12	OM	13:00:00	00:00:00	00:00:02.360000	00:00:02.360000	antonia	expl mirror
7_Antonia_OM_ch1/2_II	2017-04-12	OM	13:00:00	00:00:07.520000	00:00:14.760000	00:00:07.240000	antonia	expl mirror
7_Antonia_OM_ch1/2_II	2017-04-12	OM	13:00:00	00:00:24.240000	00:00:27.200000	00:00:02.960000	antonia	selec att
7_Antonia_OM_ch1/2_II	2017-04-12	OM	13:00:00	00:00:25.620000	00:00:26.140000	00:00:00.520000	antonia	tongue
7_Antonia_OM_ch1/2_II	2017-04-12	OM	13:00:00	00:00:25.900000	00:00:40.920000	00:00:15.020000	antonia	expl mirror
7_Antonia_OM_ch1/2_II	2017-04-12	OM	13:00:00	00:00:56.360000	00:01:00	00:00:03.640000	antonia	expl mirror
7_Antonia_OM_ch1/2_II	2017-04-12	OM	13:00:00	00:01:06.160000	00:01:13.760000	00:00:07.600000	antonia	expl mirror
7_Antonia_OM_ch1/2_II	2017-04-12	OM	13:00:00	00:01:16.120000	00:01:25.280000	00:00:09.160000	antonia	expl mirror
8_King_OM_ch1	2017-04-12	OM	13:09:00	00:00:02.600000	00:00:03.040000	00:00:00.440000	king	selec att
8_King_OM_ch1	2017-04-12	OM	13:09:00	00:00:11.360000	00:00:16.560000	00:00:05.200000	king	selec att
8_King_OM_ch1	2017-04-12	OM	13:09:00	00:00:14.640000	00:00:16.560000	00:00:01.920000	king	headmov
8_King_OM_ch1	2017-04-12	OM	13:09:00	00:00:16.600000	00:00:19.200000	00:00:02.600000	king	selec att
8_King_OM_ch1	2017-04-12	OM	13:09:00	00:00:19.200000	00:00:24.600000	00:00:05.400000	king	expl mirror
8_King_OM_ch1	2017-04-12	OM	13:09:00	00:00:26.040000	00:00:27.600000	00:00:01.560000	king	expl mirror
8_King_OM_ch1	2017-04-12	OM	13:09:00	00:00:28.740000	00:00:30.440000	00:00:01.700000	king	peek-a-boo
8_King_OM_ch1	2017-04-12	OM	13:09:00	00:00:32.150000	00:00:40.840000	00:00:08.690000	king	expl mirror
8_King_OM_ch1	2017-04-12	OM	13:09:00	00:00:41.040000	00:00:43.480000	00:00:02.440000	king	peek-a-boo
8_King_OM_ch1	2017-04-12	OM	13:09:00	00:00:44.080000	00:00:46.400000	00:00:02.320000	king	peek-a-boo
8_King_OM_ch1	2017-04-12	OM	13:09:00	00:00:46.200000	00:00:55.040000	00:00:08.840000	king	expl mirror
8_King_OM_ch1	2017-04-12	OM	13:09:00	00:00:55.520000	00:00:58.220000	00:00:02.700000	king	peek-a-boo
8_King_OM_ch1	2017-04-12	OM	13:09:00	00:00:58.240000	00:01:02.400000	00:00:04.160000	king	expl mirror
8_King_OM_ch1	2017-04-12	OM	13:09:00	00:01:02.540000	00:01:04.340000	00:00:01.800000	king	peek-a-boo
8_King_OM_ch1	2017-04-12	OM	13:09:00	00:01:04.720000	00:01:09.600000	00:00:04.880000	king	expl mirror
8_King_OM_ch1	2017-04-12	OM	13:09:00	00:01:09.840000	00:01:11.140000	00:00:01.300000	king	peek-a-boo
8_King_OM_ch1	2017-04-12	OM	13:09:00	00:01:12.760000	00:01:16.360000	00:00:03.600000	king	expl mirror
8_King_OM_ch1	2017-04-12	OM	13:09:00	00:01:16.640000	00:01:18.040000	00:00:01.400000	king	peek-a-boo
8_King_OM_ch1	2017-04-12	OM	13:09:00	00:01:18.800000	00:01:21.080000	00:00:02.280000	king	selec att
8_King_OM_ch1	2017-04-12	OM	13:09:00	00:01:21.440000	00:01:23.040000	00:00:01.600000	king	peek-a-boo
8_King_OM_ch1	2017-04-12	OM	13:09:00	00:01:22.840000	00:01:39.040000	00:00:16.200000	king	expl mirror
8_King_OM_ch1	2017-04-12	OM	13:09:00	00:01:41.120000	00:01:48	00:00:06.880000	king	expl mirror
8_King_OM_ch1	2017-04-12	OM	13:09:00	00:01:52.640000	00:02:15.600000	00:00:22.960000	king	expl mirror
8_King_OM_ch1	2017-04-12	OM	13:09:00	00:02:16.440000	00:02:17.640000	00:00:01.200000	king	peek-a-boo
8_King_OM_ch1	2017-04-12	OM	13:09:00	00:02:17.900000	00:02:31.440000	00:00:13.540000	king	expl mirror
8_King_OM_ch1	2017-04-12	OM	13:09:00	00:02:34.680000	00:02:46.240000	00:00:11.560000	king	expl mirror
8_King_OM_ch1	2017-04-12	OM	13:09:00	00:03:00.060000	00:03:02.900000	00:00:02.840000	king	peek-a-boo
8_King_OM_ch1	2017-04-12	OM	13:09:00	00:03:03	00:03:03.920000	00:00:00.920000	king	selec att
8_King_OM_ch1	2017-04-12	OM	13:09:00	00:03:03.920000	00:03:05.440000	00:00:01.520000	king	expl mirror
8_King_OM_ch1	2017-04-12	OM	13:09:00	00:03:06.740000	00:03:09.840000	00:00:03.100000	king	peek-a-boo
8_King_OM_ch1	2017-04-12	OM	13:09:00	00:03:10.200000	00:03:11.560000	00:00:01.360000	king	expl mirror
8_King_OM_ch1	2017-04-12	OM	13:09:00	00:03:14.840000	00:03:21.920000	00:00:07.080000	king	expl mirror
8_King_OM_ch1	2017-04-12	OM	13:09:00	00:03:30.800000	00:03:36.440000	00:00:05.640000	king	expl mirror
8_King_OM_ch1	2017-04-12	OM	13:09:00	00:03:41	00:03:43.680000	00:00:02.680000	king	selec att
8_King_OM_ch1	2017-04-12	OM	13:09:00	00:03:43.680000	00:03:55.160000	00:00:11.480000	king	expl mirror
8_King_OM_ch1	2017-04-12	OM	13:09:00	00:04:06.900000	00:04:08.240000	00:00:01.340000	king	expl mirror
8_King_OM_ch1	2017-04-12	OM	13:09:00	00:04:14.400000	00:04:17	00:00:02.600000	king	expl mirror
8_King_OM_ch1	2017-04-12	OM	13:09:00	00:04:26.600000	00:04:28.840000	00:00:02.240000	king	expl mirror
8_King_OM_ch1	2017-04-12	OM	13:09:00	00:04:38.760000	00:04:41.400000	00:00:02.640000	king	expl mirror
8_King_OM_ch1	2017-04-12	OM	13:09:00	00:04:49.200000	00:04:51.160000	00:00:01.960000	king	expl mirror
8_King_OM_ch1	2017-04-12	OM	13:09:00	00:04:52.240000	00:04:53.440000	00:00:01.200000	king	peek-a-boo
8_King_OM_ch1	2017-04-12	OM	13:09:00	00:04:53.440000	00:04:56.160000	00:00:02.720000	king	expl mirror
8_King_OM_ch1	2017-04-12	OM	13:09:00	00:05:01.360000	00:05:02.680000	00:00:01.320000	king	expl mirror
8_King_OM_ch1	2017-04-12	OM	13:09:00	00:05:10.520000	00:05:19.640000	00:00:09.120000	king	expl mirror
8_King_OM_ch1	2017-04-12	OM	13:09:00	00:05:25.440000	00:05:28.080000	00:00:02.640000	king	expl mirror
8_King_OM_ch1	2017-04-12	OM	13:09:00	00:05:34.520000	00:05:51.080000	00:00:16.560000	king	expl mirror
8_King_OM_ch1	2017-04-12	OM	13:09:00	00:05:51.100000	00:05:57.040000	00:00:05.940000	king	selec att
8_King_OM_ch1	2017-04-12	OM	13:09:00	00:05:57.180000	00:05:59.380000	00:00:02.200000	king	peek-a-boo
8_King_OM_ch1	2017-04-12	OM	13:09:00	00:05:58.960000	00:06:02.280000	00:00:03.320000	king	expl mirror
8_King_OM_ch1	2017-04-12	OM	13:09:00	00:06:04.400000	00:06:11.880000	00:00:07.480000	king	expl mirror
8_King_OM_ch1	2017-04-12	OM	13:09:00	00:06:21	00:06:23	00:00:02	king	selec att
8_King_OM_ch1	2017-04-12	OM	13:09:00	00:06:23	00:06:30.720000	00:00:07.720000	king	expl mirror
8_King_OM_ch1	2017-04-12	OM	13:09:00	00:06:35.960000	00:06:37.120000	00:00:01.160000	king	expl mirror
8_King_OM_ch1	2017-04-12	OM	13:09:00	00:06:52.100000	00:06:54.640000	00:00:02.540000	king	expl mirror
8_King_OM_ch1	2017-04-12	OM	13:09:00	00:07:00.200000	00:07:01.520000	00:00:01.320000	king	expl mirror
8_King_OM_ch1	2017-04-12	OM	13:09:00	00:07:13.480000	00:07:21.040000	00:00:07.560000	king	expl mirror
8_King_OM_ch1	2017-04-12	OM	13:09:00	00:07:24	00:07:29.760000	00:00:05.760000	king	expl mirror
8_King_OM_ch1	2017-04-12	OM	13:09:00	00:07:52.280000	00:07:55.800000	00:00:03.520000	king	look behind
8_King_OM_ch1	2017-04-12	OM	13:09:00	00:08:12.600000	00:08:24.680000	00:00:12.080000	king	expl mirror
8_King_OM_ch1	2017-04-12	OM	13:09:00	00:08:24.680000	00:08:28.840000	00:00:04.160000	king	selec att
8_King_OM_ch1	2017-04-12	OM	13:09:00	00:08:28.840000	00:08:34.280000	00:00:05.440000	king	look behind
8_King_OM_ch1	2017-04-12	OM	13:09:00	00:08:34.300000	00:08:38	00:00:03.700000	king	expl mirror
8_King_OM_ch1	2017-04-12	OM	13:09:00	00:08:46.200000	00:08:52.600000	00:00:06.400000	king	look behind
8_King_OM_ch1	2017-04-12	OM	13:09:00	00:09:02.960000	00:09:12.920000	00:00:09.960000	king	expl mirror
8_King_OM_ch1	2017-04-12	OM	13:09:00	00:09:12.920000	00:09:18.480000	00:00:05.560000	king	selec att
8_King_OM_ch1	2017-04-12	OM	13:09:00	00:09:18.480000	00:09:21.120000	00:00:02.640000	king	expl mirror
8_King_OM_ch1	2017-04-12	OM	13:09:00	00:09:21.120000	00:09:24.560000	00:00:03.440000	king	look behind
8_King_OM_ch1	2017-04-12	OM	13:09:00	00:09:24.560000	00:09:28.840000	00:00:04.280000	king	expl mirror
8_King_OM_ch1	2017-04-12	OM	13:09:00	00:09:30.720000	00:09:32.160000	00:00:01.440000	king	expl mirror
8_King_OM_ch1	2017-04-12	OM	13:09:00	00:09:34.040000	00:09:35.800000	00:00:01.760000	king	expl mirror
8_King_OM_ch1	2017-04-12	OM	13:09:00	00:09:37.840000	00:09:45.840000	00:00:08	king	expl mirror
8_King_OM_ch1	2017-04-12	OM	13:09:00	00:09:47.800000	00:10:02	00:00:14.200000	king	expl mirror
8_King_OM_ch1	2017-04-12	OM	13:09:00	00:10:02	00:10:04.120000	00:00:02.120000	king	peek-a-boo
8_King_OM_ch1	2017-04-12	OM	13:09:00	00:10:04.120000	00:10:15.880000	00:00:11.760000	king	expl mirror
8_King_OM_ch1	2017-04-12	OM	13:09:00	00:10:19.680000	00:10:23.200000	00:00:03.520000	king	expl mirror
8_King_OM_ch1	2017-04-12	OM	13:09:00	00:10:23.200000	00:10:25.240000	00:00:02.040000	king	look behind
8_King_OM_ch1	2017-04-12	OM	13:09:00	00:10:25.200000	00:10:27.480000	00:00:02.280000	king	expl mirror
8_King_OM_ch1	2017-04-12	OM	13:09:00	00:10:30.440000	00:12:08.760000	00:01:38.320000	king	expl mirror
8_King_OM_ch1	2017-04-12	OM	13:09:00	00:12:12.400000	00:12:13.200000	00:00:00.800000	king	expl mirror
8_King_OM_ch1	2017-04-12	OM	13:09:00	00:12:13.760000	00:12:14.640000	00:00:00.880000	king	expl mirror
8_King_OM_ch1	2017-04-12	OM	13:09:00	00:12:20.400000	00:12:23.080000	00:00:02.680000	king	expl mirror
8_King_OM_ch1	2017-04-12	OM	13:09:00	00:12:26.320000	00:12:30.760000	00:00:04.440000	king	expl mirror
8_King_OM_ch1	2017-04-12	OM	13:09:00	00:14:16.680000	00:14:19.480000	00:00:02.800000	king	selec att
8_King_OM_ch1	2017-04-12	OM	13:09:00	00:14:19.480000	00:14:22.240000	00:00:02.760000	king	expl mirror
8_King_OM_ch1	2017-04-12	OM	13:09:00	00:14:27.520000	00:14:31.300000	00:00:03.780000	king	expl mirror
8_King_OM_ch1	2017-04-12	OM	13:09:00	00:14:31.500000	00:14:34.600000	00:00:03.100000	king	selec att
8_King_OM_ch1	2017-04-12	OM	13:09:00	00:14:34.600000	00:14:38.900000	00:00:04.300000	king	expl mirror
8_King_OM_ch1	2017-04-12	OM	13:09:00	00:14:54.120000	00:14:55.480000	00:00:01.360000	king	selec att
8_King_OM_ch1	2017-04-12	OM	13:09:00	00:14:55.480000	00:15:00.080000	00:00:04.600000	king	selec att
8_King_OM_ch1	2017-04-12	OM	13:09:00	00:15:02.400000	00:15:04.880000	00:00:02.480000	king	expl mirror
8_King_OM_ch1	2017-04-12	OM	13:09:00	00:15:14.440000	00:15:20.960000	00:00:06.520000	king	expl mirror
8_King_OM_ch1	2017-04-12	OM	13:09:00	00:15:30.960000	00:15:39.960000	00:00:09	king	selec att
8_King_OM_ch1	2017-04-12	OM	13:09:00	00:15:39.960000	00:15:42.960000	00:00:03	king	expl mirror
8_King_OM_ch1	2017-04-12	OM	13:09:00	00:15:56.600000	00:15:58.720000	00:00:02.120000	king	selec att
8_King_OM_ch1	2017-04-12	OM	13:09:00	00:16:24.800000	00:16:30	00:00:05.200000	king	selec att
8_King_OM_ch1	2017-04-12	OM	13:09:00	00:16:30	00:16:32.880000	00:00:02.880000	king	selec att
8_King_OM_ch1	2017-04-12	OM	13:09:00	00:16:32.900000	00:16:37.480000	00:00:04.580000	king	expl mirror
8_King_OM_ch1	2017-04-12	OM	13:09:00	00:17:00.160000	00:17:06.310000	00:00:06.150000	king	selec att
8_King_OM_ch1	2017-04-12	OM	13:09:00	00:17:06.310000	00:17:07.720000	00:00:01.410000	king	selec att
8_King_OM_ch1	2017-04-12	OM	13:09:00	00:17:07.720000	00:17:09.920000	00:00:02.200000	king	expl mirror
8_King_OM_ch1	2017-04-12	OM	13:09:00	00:17:09.920000	00:17:14.400000	00:00:04.480000	king	selec att
8_King_OM_ch1	2017-04-12	OM	13:09:00	00:17:29.120000	00:17:36.200000	00:00:07.080000	king	selec att
8_King_OM_ch1	2017-04-12	OM	13:09:00	00:17:36.200000	00:17:37.600000	00:00:01.400000	king	selec att
8_King_OM_ch1	2017-04-12	OM	13:09:00	00:17:37.600000	00:17:42.440000	00:00:04.840000	king	expl mirror
8_King_OM_ch1	2017-04-12	OM	13:09:00	00:17:58.740000	00:18:09.880000	00:00:11.140000	king	selec att
8_King_OM_ch1	2017-04-12	OM	13:09:00	00:18:49.600000	00:18:50	00:00:00.400000	king	selec att
8_King_OM_ch1	2017-04-12	OM	13:09:00	00:19:40.460000	00:19:43.840000	00:00:03.380000	king	selec att
8_King_OM_ch1	2017-04-12	OM	13:09:00	00:19:50.520000	00:19:52.640000	00:00:02.120000	king	selec att
8_King_OM_ch1	2017-04-12	OM	13:09:00	00:20:36.440000	00:20:39.040000	00:00:02.600000	king	selec att
8_King_OM_ch1	2017-04-12	OM	13:09:00	00:24:22.640000	00:24:30.480000	00:00:07.840000	king	selec att
8_King_OM_ch1	2017-04-12	OM	13:09:00	00:25:11.760000	00:25:17.240000	00:00:05.480000	king	expl mirror
9_Oti_OM_ch1_I	2017-04-12	OM	14:43:00	00:01:04.230000	00:01:07.960000	00:00:03.730000	oti	selec att
9_Oti_OM_ch1_I	2017-04-12	OM	14:43:00	00:01:09.520000	00:01:13.880000	00:00:04.360000	oti	selec att
9_Oti_OM_ch1_I	2017-04-12	OM	14:43:00	00:01:16.760000	00:01:19.200000	00:00:02.440000	oti	selec att
9_Oti_OM_ch1_I	2017-04-12	OM	14:43:00	00:01:21.700000	00:01:22.520000	00:00:00.820000	oti	selec att
9_Oti_OM_ch1_I	2017-04-12	OM	14:43:00	00:01:24.440000	00:01:28.360000	00:00:03.920000	oti	selec att
9_Oti_OM_ch1_I	2017-04-12	OM	14:43:00	00:01:29.280000	00:01:32.720000	00:00:03.440000	oti	selec att
9_Oti_OM_ch1_I	2017-04-12	OM	14:43:00	00:01:35.080000	00:01:40.120000	00:00:05.040000	oti	selec att
9_Oti_OM_ch1_I	2017-04-12	OM	14:43:00	00:01:42.600000	00:01:50.760000	00:00:08.160000	oti	selec att
9_Oti_OM_ch1_I	2017-04-12	OM	14:43:00	00:01:53.520000	00:01:55.360000	00:00:01.840000	oti	selec att
9_Oti_OM_ch1_I	2017-04-12	OM	14:43:00	00:01:58	00:02:02.120000	00:00:04.120000	oti	selec att
9_Oti_OM_ch1_I	2017-04-12	OM	14:43:00	00:02:05	00:02:10.160000	00:00:05.160000	oti	selec att
9_Oti_OM_ch1_I	2017-04-12	OM	14:43:00	00:02:10.720000	00:02:14.120000	00:00:03.400000	oti	selec att
9_Oti_OM_ch1_I	2017-04-12	OM	14:43:00	00:02:15.640000	00:02:19.080000	00:00:03.440000	oti	selec att
9_Oti_OM_ch1_I	2017-04-12	OM	14:43:00	00:02:23.720000	00:02:39.680000	00:00:15.960000	oti	selec att
9_Oti_OM_ch1_I	2017-04-12	OM	14:43:00	00:02:39.700000	00:02:40.480000	00:00:00.780000	oti	selec att
9_Oti_OM_ch1_I	2017-04-12	OM	14:43:00	00:02:40.480000	00:02:42.080000	00:00:01.600000	oti	selec att
9_Oti_OM_ch1_I	2017-04-12	OM	14:43:00	00:02:42.080000	00:02:46.920000	00:00:04.840000	oti	selec att
9_Oti_OM_ch1_I	2017-04-12	OM	14:43:00	00:02:59.400000	00:03:02.360000	00:00:02.960000	oti	selec att
9_Oti_OM_ch1_I	2017-04-12	OM	14:43:00	00:03:02.360000	00:03:17.840000	00:00:15.480000	oti	expl mirror
9_Oti_OM_ch1_I	2017-04-12	OM	14:43:00	00:03:17.260000	00:03:19.460000	00:00:02.200000	oti	peek-a-boo
9_Oti_OM_ch1_I	2017-04-12	OM	14:43:00	00:03:19.470000	00:03:20.280000	00:00:00.810000	oti	selec att
9_Oti_OM_ch1_I	2017-04-12	OM	14:43:00	00:03:20.280000	00:03:22.640000	00:00:02.360000	oti	expl mirror
9_Oti_OM_ch1_I	2017-04-12	OM	14:43:00	00:03:30.560000	00:03:31.640000	00:00:01.080000	oti	selec att
9_Oti_OM_ch1_I	2017-04-12	OM	14:43:00	00:03:33.600000	00:03:37.360000	00:00:03.760000	oti	look behind
9_Oti_OM_ch1_I	2017-04-12	OM	14:43:00	00:03:43.700000	00:04:06.760000	00:00:23.060000	oti	expl mirror
9_Oti_OM_ch1_I	2017-04-12	OM	14:43:00	00:04:16.830000	00:04:18.600000	00:00:01.770000	oti	selec att
9_Oti_OM_ch1_I	2017-04-12	OM	14:43:00	00:04:18.600000	00:04:20.510000	00:00:01.910000	oti	selec att
9_Oti_OM_ch1_I	2017-04-12	OM	14:43:00	00:04:23.040000	00:05:01.120000	00:00:38.080000	oti	expl mirror
9_Oti_OM_ch1_I	2017-04-12	OM	14:43:00	00:05:11.040000	00:05:48.200000	00:00:37.160000	oti	expl mirror
9_Oti_OM_ch1_I	2017-04-12	OM	14:43:00	00:05:57.300000	00:05:58.600000	00:00:01.300000	oti	expl mirror
9_Oti_OM_ch1_I	2017-04-12	OM	14:43:00	00:06:19.040000	00:06:40.760000	00:00:21.720000	oti	expl mirror
9_Oti_OM_ch1_I	2017-04-12	OM	14:43:00	00:07:04.240000	00:07:37.160000	00:00:32.920000	oti	expl mirror
9_Oti_OM_ch1_I	2017-04-12	OM	14:43:00	00:08:04.720000	00:08:07.360000	00:00:02.640000	oti	expl mirror
9_Oti_OM_ch1_I	2017-04-12	OM	14:43:00	00:08:07.360000	00:08:16.840000	00:00:09.480000	oti	expl mirror
9_Oti_OM_ch1_I	2017-04-12	OM	14:43:00	00:08:16.840000	00:08:36.480000	00:00:19.640000	oti	selec att
9_Oti_OM_ch1_I	2017-04-12	OM	14:43:00	00:08:52.440000	00:08:55.320000	00:00:02.880000	oti	expl mirror
9_Oti_OM_ch1_I	2017-04-12	OM	14:43:00	00:08:55.320000	00:09:17.720000	00:00:22.400000	oti	expl mirror
9_Oti_OM_ch1_I	2017-04-12	OM	14:43:00	00:09:24.960000	00:09:43	00:00:18.040000	oti	expl mirror
9_Oti_OM_ch1_I	2017-04-12	OM	14:43:00	00:10:12.960000	00:10:19.400000	00:00:06.440000	oti	expl mirror
9_Oti_OM_ch1_I	2017-04-12	OM	14:43:00	00:10:26.120000	00:10:36.120000	00:00:10	oti	expl mirror
9_Oti_OM_ch1_I	2017-04-12	OM	14:43:00	00:11:00.600000	00:11:17.800000	00:00:17.200000	oti	expl mirror
9_Oti_OM_ch1_I	2017-04-12	OM	14:43:00	00:11:30.040000	00:11:33.680000	00:00:03.640000	oti	expl mirror
9_Oti_OM_ch1_I	2017-04-12	OM	14:43:00	00:11:42.400000	00:11:49.120000	00:00:06.720000	oti	expl mirror
9_Oti_OM_ch1_I	2017-04-12	OM	14:43:00	00:11:56.120000	00:12:05.120000	00:00:09	oti	expl mirror
9_Oti_OM_ch1_I	2017-04-12	OM	14:43:00	00:12:07.760000	00:12:15.200000	00:00:07.440000	oti	expl mirror
9_Oti_OM_ch1_I	2017-04-12	OM	14:43:00	00:12:36.360000	00:12:58.680000	00:00:22.320000	oti	expl mirror
9_Oti_OM_ch1_I	2017-04-12	OM	14:43:00	00:13:10.560000	00:13:17.400000	00:00:06.840000	oti	selec att
9_Oti_OM_ch1_I	2017-04-12	OM	14:43:00	00:13:20.600000	00:13:34.920000	00:00:14.320000	oti	selec att
9_Oti_OM_ch1_I	2017-04-12	OM	14:43:00	00:13:39.520000	00:13:41.880000	00:00:02.360000	oti	selec att
9_Oti_OM_ch1_I	2017-04-12	OM	14:43:00	00:14:02.880000	00:14:20.080000	00:00:17.200000	oti	expl mirror
9_Oti_OM_ch1_I	2017-04-12	OM	14:43:00	00:14:29.240000	00:14:37.960000	00:00:08.720000	oti	expl mirror
9_Oti_OM_ch1_I	2017-04-12	OM	14:43:00	00:14:40.560000	00:14:46.920000	00:00:06.360000	oti	look behind
9_Oti_OM_ch1_I	2017-04-12	OM	14:43:00	00:15:47.680000	00:15:54.600000	00:00:06.920000	oti	selec att
9_Oti_OM_ch1_I	2017-04-12	OM	14:43:00	00:16:00.680000	00:16:03.600000	00:00:02.920000	oti	selec att
9_Oti_OM_ch1_I	2017-04-12	OM	14:43:00	00:16:15.240000	00:16:18.800000	00:00:03.560000	oti	selec att
9_Oti_OM_ch1_I	2017-04-12	OM	14:43:00	00:16:23.720000	00:16:34.800000	00:00:11.080000	oti	selec att
9_Oti_OM_ch1_I	2017-04-12	OM	14:43:00	00:16:50.800000	00:16:51.720000	00:00:00.920000	oti	selec att
9_Oti_OM_ch1_I	2017-04-12	OM	14:43:00	00:16:55.720000	00:16:59.200000	00:00:03.480000	oti	selec att
9_Oti_OM_ch1_II	2017-04-12	OM	13:59:59	00:00:00	00:00:04.520000	00:00:04.520000	oti	selec att
9_Oti_OM_ch1_II	2017-04-12	OM	13:59:59	00:00:09.040000	00:00:10.200000	00:00:01.160000	oti	selec att
9_Oti_OM_ch1_II	2017-04-12	OM	13:59:59	00:00:10.200000	00:00:11.520000	00:00:01.320000	oti	selec att
9_Oti_OM_ch1_II	2017-04-12	OM	13:59:59	00:00:14.240000	00:00:16.540000	00:00:02.300000	oti	expl mirror
9_Oti_OM_ch1_II	2017-04-12	OM	13:59:59	00:01:23.400000	00:01:26.480000	00:00:03.080000	oti	selec att
9_Oti_OM_ch1_II	2017-04-12	OM	13:59:59	00:01:27.360000	00:01:29.960000	00:00:02.600000	oti	selec att
9_Oti_OM_ch1_II	2017-04-12	OM	13:59:59	00:01:32.080000	00:01:38.280000	00:00:06.200000	oti	selec att
9_Oti_OM_ch1_II	2017-04-12	OM	13:59:59	00:01:51.400000	00:02:21.920000	00:00:30.520000	oti	selec att
9_Oti_OM_ch1_II	2017-04-12	OM	13:59:59	00:02:37.760000	00:02:39.920000	00:00:02.160000	oti	selec att
9_Oti_OM_ch1_II	2017-04-12	OM	13:59:59	00:02:52.700000	00:03:02.480000	00:00:09.780000	oti	selec att
9_Oti_OM_ch1_II	2017-04-12	OM	13:59:59	00:04:09.120000	00:04:27.440000	00:00:18.320000	oti	selec att
9_Oti_OM_ch1_II	2017-04-12	OM	13:59:59	00:04:32.800000	00:04:36.160000	00:00:03.360000	oti	selec att
9_Oti_OM_ch1_II	2017-04-12	OM	13:59:59	00:04:37.320000	00:04:43.560000	00:00:06.240000	oti	look behind
9_Oti_OM_ch1_II	2017-04-12	OM	13:59:59	00:04:47.120000	00:05:01.520000	00:00:14.400000	oti	expl mirror
9_Oti_OM_ch1_II	2017-04-12	OM	13:59:59	00:05:08.480000	00:05:11.840000	00:00:03.360000	oti	expl mirror
9_Oti_OM_ch1_II	2017-04-12	OM	13:59:59	00:05:16.960000	00:05:22.040000	00:00:05.080000	oti	expl mirror
9_Oti_OM_ch1_II	2017-04-12	OM	13:59:59	00:05:25.400000	00:05:30.400000	00:00:05	oti	expl mirror
9_Oti_OM_ch1_II	2017-04-12	OM	13:59:59	00:05:33.400000	00:05:34.480000	00:00:01.080000	oti	expl mirror
9_Oti_OM_ch2_II	2017-04-12	OM	13:59:59	00:05:40.200000	00:05:46.040000	00:00:05.840000	oti	look behind
9_Oti_OM_ch1_II	2017-04-12	OM	13:59:59	00:06:11	00:06:17.120000	00:00:06.120000	oti	selec att
9_Oti_OM_ch1_II	2017-04-12	OM	13:59:59	00:06:39.720000	00:06:44.240000	00:00:04.520000	oti	selec att
9_Oti_OM_ch1_II	2017-04-12	OM	13:59:59	00:06:50.240000	00:06:55.560000	00:00:05.320000	oti	selec att
9_Oti_OM_ch1_II	2017-04-12	OM	13:59:59	00:06:57.280000	00:07:00.320000	00:00:03.040000	oti	selec att
9_Oti_OM_ch1_II	2017-04-12	OM	13:59:59	00:07:00.320000	00:07:12.700000	00:00:12.380000	oti	expl mirror
9_Oti_OM_ch1_II	2017-04-12	OM	13:59:59	00:07:22.120000	00:07:24.040000	00:00:01.920000	oti	expl mirror
9_Oti_OM_ch1_II	2017-04-12	OM	13:59:59	00:07:40.500000	00:08:06.960000	00:00:26.460000	oti	expl mirror
9_Oti_OM_ch1_II	2017-04-12	OM	13:59:59	00:08:14.080000	00:08:27.320000	00:00:13.240000	oti	expl mirror
9_Oti_OM_ch1_II	2017-04-12	OM	13:59:59	00:09:02.480000	00:09:04.320000	00:00:01.840000	oti	selec att
9_Oti_OM_ch1_II	2017-04-12	OM	13:59:59	00:09:43.080000	00:09:46.720000	00:00:03.640000	oti	selec att
9_Oti_OM_ch1_II	2017-04-12	OM	13:59:59	00:10:02.280000	00:10:10.400000	00:00:08.120000	oti	selec att
9_Oti_OM_ch1_II	2017-04-12	OM	13:59:59	00:10:23.100000	00:10:26.520000	00:00:03.420000	oti	selec att
9_Oti_OM_ch1_II	2017-04-12	OM	13:59:59	00:11:57.520000	00:12:01.160000	00:00:03.640000	oti	selec att
9_Oti_OM_ch1_II	2017-04-12	OM	13:59:59	00:12:53.900000	00:13:00.840000	00:00:06.940000	oti	expl mirror
9_Oti_OM_ch1_II	2017-04-12	OM	13:59:59	00:13:01.880000	00:13:14.120000	00:00:12.240000	oti	selec att
9_Oti_OM_ch1_II	2017-04-12	OM	13:59:59	00:13:17.080000	00:13:25.160000	00:00:08.080000	oti	expl mirror
10_Arramon_OM_ch1	2017-04-12	OM	14:23:00	00:00:40	00:00:41.440000	00:00:01.440000	arramon	selec att
10_Arramon_OM_ch1	2017-04-12	OM	14:23:00	00:00:45.400000	00:00:52.040000	00:00:06.640000	arramon	selec att
10_Arramon_OM_ch1	2017-04-12	OM	14:23:00	00:00:57.080000	00:01:00.560000	00:00:03.480000	arramon	selec att
10_Arramon_OM_ch1	2017-04-12	OM	14:23:00	00:01:17.680000	00:01:20.820000	00:00:03.140000	arramon	selec att
10_Arramon_OM_ch1	2017-04-12	OM	14:23:00	00:01:29.400000	00:01:31.640000	00:00:02.240000	arramon	selec att
10_Arramon_OM_ch1	2017-04-12	OM	14:23:00	00:01:39.040000	00:01:47.840000	00:00:08.800000	arramon	selec att
10_Arramon_OM_ch1	2017-04-12	OM	14:23:00	00:01:50.600000	00:01:59.360000	00:00:08.760000	arramon	selec att
10_Arramon_OM_ch1	2017-04-12	OM	14:23:00	00:02:04.560000	00:02:09.240000	00:00:04.680000	arramon	selec att
10_Arramon_OM_ch1	2017-04-12	OM	14:23:00	00:02:15.560000	00:02:36.640000	00:00:21.080000	arramon	selec att
10_Arramon_OM_ch1	2017-04-12	OM	14:23:00	00:02:39.800000	00:02:45.680000	00:00:05.880000	arramon	selec att
10_Arramon_OM_ch1	2017-04-12	OM	14:23:00	00:02:59.720000	00:03:21.080000	00:00:21.360000	arramon	selec att
10_Arramon_OM_ch1	2017-04-12	OM	14:23:00	00:03:41.120000	00:03:51.880000	00:00:10.760000	arramon	selec att
10_Arramon_OM_ch1	2017-04-12	OM	14:23:00	00:04:00.160000	00:04:06.720000	00:00:06.560000	arramon	selec att
10_Arramon_OM_ch1	2017-04-12	OM	14:23:00	00:04:38.800000	00:04:48.640000	00:00:09.840000	arramon	selec att
10_Arramon_OM_ch1	2017-04-12	OM	14:23:00	00:04:51.920000	00:05:00.240000	00:00:08.320000	arramon	selec att
10_Arramon_OM_ch1	2017-04-12	OM	14:23:00	00:06:11.800000	00:06:16.120000	00:00:04.320000	arramon	selec att
10_Arramon_OM_ch1	2017-04-12	OM	14:23:00	00:06:27.280000	00:06:35	00:00:07.720000	arramon	selec att
10_Arramon_OM_ch1	2017-04-12	OM	14:23:00	00:06:37.720000	00:06:52.600000	00:00:14.880000	arramon	selec att
10_Arramon_OM_ch1	2017-04-12	OM	14:23:00	00:06:41.680000	00:06:44.200000	00:00:02.520000	arramon	headmov
10_Arramon_OM_ch1	2017-04-12	OM	14:23:00	00:06:52.600000	00:07:08.720000	00:00:16.120000	arramon	expl mirror
10_Arramon_OM_ch1	2017-04-12	OM	14:23:00	00:07:12	00:07:14.920000	00:00:02.920000	arramon	expl mirror
10_Arramon_OM_ch1	2017-04-12	OM	14:23:00	00:07:15.440000	00:07:21.680000	00:00:06.240000	arramon	look behind
10_Arramon_OM_ch1	2017-04-12	OM	14:23:00	00:07:21.680000	00:07:32	00:00:10.320000	arramon	expl mirror
10_Arramon_OM_ch1	2017-04-12	OM	14:23:00	00:07:32	00:07:36.040000	00:00:04.040000	arramon	look behind
10_Arramon_OM_ch1	2017-04-12	OM	14:23:00	00:07:36.040000	00:07:41.520000	00:00:05.480000	arramon	expl mirror
10_Arramon_OM_ch1	2017-04-12	OM	14:23:00	00:07:43.880000	00:07:46.680000	00:00:02.800000	arramon	expl mirror
10_Arramon_OM_ch1	2017-04-12	OM	14:23:00	00:07:51.640000	00:08:05.560000	00:00:13.920000	arramon	expl mirror
10_Arramon_OM_ch1	2017-04-12	OM	14:23:00	00:08:11.880000	00:08:27.120000	00:00:15.240000	arramon	expl mirror
10_Arramon_OM_ch1	2017-04-12	OM	14:23:00	00:08:28.240000	00:08:32.360000	00:00:04.120000	arramon	look behind
10_Arramon_OM_ch1	2017-04-12	OM	14:23:00	00:08:33.960000	00:08:57.960000	00:00:24	arramon	expl mirror
10_Arramon_OM_ch1	2017-04-12	OM	14:23:00	00:09:09.020000	00:09:28.280000	00:00:19.260000	arramon	expl mirror
10_Arramon_OM_ch1	2017-04-12	OM	14:23:00	00:09:48.440000	00:10:10.840000	00:00:22.400000	arramon	expl mirror
10_Arramon_OM_ch1	2017-04-12	OM	14:23:00	00:10:10.840000	00:10:12.800000	00:00:01.960000	arramon	selec att
10_Arramon_OM_ch1	2017-04-12	OM	14:23:00	00:10:12.800000	00:10:15.560000	00:00:02.760000	arramon	expl mirror
10_Arramon_OM_ch1	2017-04-12	OM	14:23:00	00:10:17.880000	00:10:20.240000	00:00:02.360000	arramon	expl mirror
10_Arramon_OM_ch1	2017-04-12	OM	14:23:00	00:10:50.160000	00:10:52.800000	00:00:02.640000	arramon	expl mirror
10_Arramon_OM_ch1	2017-04-12	OM	14:23:00	00:10:56.320000	00:11:08.640000	00:00:12.320000	arramon	expl mirror
10_Arramon_OM_ch1	2017-04-12	OM	14:23:00	00:11:08.640000	00:11:18.840000	00:00:10.200000	arramon	selec att
10_Arramon_OM_ch1	2017-04-12	OM	14:23:00	00:11:26.600000	00:11:38.160000	00:00:11.560000	arramon	expl mirror
10_Arramon_OM_ch1	2017-04-12	OM	14:23:00	00:11:38.160000	00:11:45.400000	00:00:07.240000	arramon	look behind
10_Arramon_OM_ch1	2017-04-12	OM	14:23:00	00:11:45.400000	00:11:48.060000	00:00:02.660000	arramon	selec att
10_Arramon_OM_ch1	2017-04-12	OM	14:23:00	00:12:14.160000	00:12:14.920000	00:00:00.760000	arramon	expl mirror
10_Arramon_OM_ch1	2017-04-12	OM	14:23:00	00:12:18.520000	00:12:20.480000	00:00:01.960000	arramon	expl mirror
10_Arramon_OM_ch1	2017-04-12	OM	14:23:00	00:12:23.080000	00:12:31.040000	00:00:07.960000	arramon	expl mirror
10_Arramon_OM_ch1	2017-04-12	OM	14:23:00	00:12:31	00:12:39.120000	00:00:08.120000	arramon	look behind
10_Arramon_OM_ch1	2017-04-12	OM	14:23:00	00:12:40.320000	00:12:43.680000	00:00:03.360000	arramon	expl mirror
10_Arramon_OM_ch1	2017-04-12	OM	14:23:00	00:12:47.880000	00:12:54	00:00:06.120000	arramon	expl mirror
10_Arramon_OM_ch1	2017-04-12	OM	14:23:00	00:12:56	00:12:59.160000	00:00:03.160000	arramon	expl mirror
10_Arramon_OM_ch1	2017-04-12	OM	14:23:00	00:13:05.560000	00:13:27.560000	00:00:22	arramon	expl mirror
10_Arramon_OM_ch1	2017-04-12	OM	14:23:00	00:14:53.200000	00:14:54.360000	00:00:01.160000	arramon	selec att
10_Arramon_OM_ch1	2017-04-12	OM	14:23:00	00:15:24.760000	00:15:32.520000	00:00:07.760000	arramon	expl mirror
10_Arramon_OM_ch1	2017-04-12	OM	14:23:00	00:16:03.280000	00:16:12.880000	00:00:09.600000	arramon	expl mirror
10_Arramon_OM_ch1	2017-04-12	OM	14:23:00	00:16:16.520000	00:17:11.680000	00:00:55.160000	arramon	expl mirror
10_Arramon_OM_ch1	2017-04-12	OM	14:23:00	00:17:16.760000	00:17:36.600000	00:00:19.840000	arramon	expl mirror
10_Arramon_OM_ch1	2017-04-12	OM	14:23:00	00:18:24.700000	00:18:27.300000	00:00:02.600000	arramon	peek-a-boo
10_Arramon_OM_ch1	2017-04-12	OM	14:23:00	00:18:25.280000	00:18:26.360000	00:00:01.080000	arramon	expl mirror
10_Arramon_OM_ch1	2017-04-12	OM	14:23:00	00:18:27.240000	00:18:30.440000	00:00:03.200000	arramon	expl mirror
10_Arramon_OM_ch1	2017-04-12	OM	14:23:00	00:18:40.320000	00:18:43.280000	00:00:02.960000	arramon	expl mirror
10_Arramon_OM_ch1	2017-04-12	OM	14:23:00	00:18:45.400000	00:19:08.320000	00:00:22.920000	arramon	expl mirror
10_Arramon_OM_ch1	2017-04-12	OM	14:23:00	00:20:38.080000	00:20:39.640000	00:00:01.560000	arramon	selec att
10_Arramon_OM_ch1	2017-04-12	OM	14:23:00	00:20:39.600000	00:20:42.760000	00:00:03.160000	arramon	expl mirror
10_Arramon_OM_ch1	2017-04-12	OM	14:23:00	00:20:48.700000	00:20:53.120000	00:00:04.420000	arramon	expl mirror
10_Arramon_OM_ch1	2017-04-12	OM	14:23:00	00:20:53.120000	00:21:01.200000	00:00:08.080000	arramon	selec att
11_Shaif_OM_ch1	2017-04-12	OM	15:02:00	00:00:07.040000	00:00:14.560000	00:00:07.520000	shaif	selec att
11_Shaif_OM_ch1	2017-04-12	OM	15:02:00	00:00:18.200000	00:00:19.440000	00:00:01.240000	shaif	selec att
11_Shaif_OM_ch1	2017-04-12	OM	15:02:00	00:00:24	00:00:25.520000	00:00:01.520000	shaif	selec att
11_Shaif_OM_ch1	2017-04-12	OM	15:02:00	00:00:28.640000	00:00:29.400000	00:00:00.760000	shaif	selec att
11_Shaif_OM_ch1	2017-04-12	OM	15:02:00	00:00:31.800000	00:00:34.200000	00:00:02.400000	shaif	selec att
11_Shaif_OM_ch1	2017-04-12	OM	15:02:00	00:00:37.520000	00:00:46.640000	00:00:09.120000	shaif	selec att
11_Shaif_OM_ch1	2017-04-12	OM	15:02:00	00:00:43.480000	00:00:45.200000	00:00:01.720000	shaif	headmov
11_Shaif_OM_ch1	2017-04-12	OM	15:02:00	00:01:22.760000	00:01:24.660000	00:00:01.900000	shaif	headmov
11_Shaif_OM_ch1	2017-04-12	OM	15:02:00	00:01:34.880000	00:01:36.680000	00:00:01.800000	shaif	headmov
11_Shaif_OM_ch1	2017-04-12	OM	15:02:00	00:01:37.120000	00:01:42.280000	00:00:05.160000	shaif	selec att
11_Shaif_OM_ch1	2017-04-12	OM	15:02:00	00:01:59.900000	00:02:05.100000	00:00:05.200000	shaif	selec att
11_Shaif_OM_ch1	2017-04-12	OM	15:02:00	00:02:11.720000	00:02:12.920000	00:00:01.200000	shaif	headmov
11_Shaif_OM_ch1	2017-04-12	OM	15:02:00	00:02:13.200000	00:02:22.280000	00:00:09.080000	shaif	selec att
11_Shaif_OM_ch1	2017-04-12	OM	15:02:00	00:02:14.740000	00:02:15.740000	00:00:01	shaif	headmov
11_Shaif_OM_ch1	2017-04-12	OM	15:02:00	00:02:26.360000	00:02:33.800000	00:00:07.440000	shaif	selec att
11_Shaif_OM_ch1	2017-04-12	OM	15:02:00	00:02:41.760000	00:02:44.240000	00:00:02.480000	shaif	selec att
11_Shaif_OM_ch1	2017-04-12	OM	15:02:00	00:03:06	00:03:18.100000	00:00:12.100000	shaif	selec att
11_Shaif_OM_ch1	2017-04-12	OM	15:02:00	00:03:06.540000	00:03:08.040000	00:00:01.500000	shaif	headmov
11_Shaif_OM_ch1	2017-04-12	OM	15:02:00	00:03:14.600000	00:03:15.960000	00:00:01.360000	shaif	headmov
11_Shaif_OM_ch1	2017-04-12	OM	15:02:00	00:03:22.640000	00:03:27.040000	00:00:04.400000	shaif	selec att
11_Shaif_OM_ch1	2017-04-12	OM	15:02:00	00:03:28.660000	00:03:31.060000	00:00:02.400000	shaif	headmov
11_Shaif_OM_ch1	2017-04-12	OM	15:02:00	00:03:29.520000	00:03:42.280000	00:00:12.760000	shaif	selec att
11_Shaif_OM_ch1	2017-04-12	OM	15:02:00	00:03:47.320000	00:03:48.240000	00:00:00.920000	shaif	selec att
11_Shaif_OM_ch1	2017-04-12	OM	15:02:00	00:04:43	00:04:51.240000	00:00:08.240000	shaif	selec att
11_Shaif_OM_ch1	2017-04-12	OM	15:02:00	00:04:51.240000	00:05:09.160000	00:00:17.920000	shaif	selec att
11_Shaif_OM_ch1	2017-04-12	OM	15:02:00	00:04:53.320000	00:04:56.580000	00:00:03.260000	shaif	headmov
11_Shaif_OM_ch1	2017-04-12	OM	15:02:00	00:05:05.610000	00:05:07.120000	00:00:01.510000	shaif	headmov
11_Shaif_OM_ch1	2017-04-12	OM	15:02:00	00:05:11.080000	00:05:26.280000	00:00:15.200000	shaif	selec att
11_Shaif_OM_ch1	2017-04-12	OM	15:02:00	00:05:12.480000	00:05:12.980000	00:00:00.500000	shaif	headmov
11_Shaif_OM_ch1	2017-04-12	OM	15:02:00	00:05:14.080000	00:05:15.080000	00:00:01	shaif	headmov
11_Shaif_OM_ch1	2017-04-12	OM	15:02:00	00:05:17.460000	00:05:18.560000	00:00:01.100000	shaif	headmov
11_Shaif_OM_ch1	2017-04-12	OM	15:02:00	00:05:24.340000	00:05:25.740000	00:00:01.400000	shaif	peek-a-boo
11_Shaif_OM_ch1	2017-04-12	OM	15:02:00	00:05:26.280000	00:05:29.680000	00:00:03.400000	shaif	selec att
11_Shaif_OM_ch1	2017-04-12	OM	15:02:00	00:05:27.080000	00:05:29.980000	00:00:02.900000	shaif	peek-a-boo
11_Shaif_OM_ch1	2017-04-12	OM	15:02:00	00:05:34.040000	00:05:40.040000	00:00:06	shaif	selec att
11_Shaif_OM_ch1	2017-04-12	OM	15:02:00	00:05:39.980000	00:05:41.380000	00:00:01.400000	shaif	peek-a-boo
11_Shaif_OM_ch1	2017-04-12	OM	15:02:00	00:05:41.760000	00:06:17.600000	00:00:35.840000	shaif	selec att
11_Shaif_OM_ch1	2017-04-12	OM	15:02:00	00:05:57.380000	00:05:59.180000	00:00:01.800000	shaif	peek-a-boo
11_Shaif_OM_ch1	2017-04-12	OM	15:02:00	00:06:00.560000	00:06:02.560000	00:00:02	shaif	headmov
11_Shaif_OM_ch1	2017-04-12	OM	15:02:00	00:06:05.460000	00:06:06.460000	00:00:01	shaif	headmov
11_Shaif_OM_ch1	2017-04-12	OM	15:02:00	00:06:08.860000	00:06:10.160000	00:00:01.300000	shaif	headmov
11_Shaif_OM_ch1	2017-04-12	OM	15:02:00	00:06:23.440000	00:06:29.360000	00:00:05.920000	shaif	selec att
11_Shaif_OM_ch1	2017-04-12	OM	15:02:00	00:06:31.400000	00:06:36.840000	00:00:05.440000	shaif	selec att
11_Shaif_OM_ch1	2017-04-12	OM	15:02:00	00:06:41.640000	00:06:44.340000	00:00:02.700000	shaif	peek-a-boo
11_Shaif_OM_ch1	2017-04-12	OM	15:02:00	00:06:44.840000	00:06:54.440000	00:00:09.600000	shaif	selec att
11_Shaif_OM_ch1	2017-04-12	OM	15:02:00	00:07:06.120000	00:07:12.160000	00:00:06.040000	shaif	selec att
11_Shaif_OM_ch1	2017-04-12	OM	15:02:00	00:07:38.640000	00:07:41.840000	00:00:03.200000	shaif	peek-a-boo
11_Shaif_OM_ch1	2017-04-12	OM	15:02:00	00:07:41.800000	00:07:51.760000	00:00:09.960000	shaif	selec att
11_Shaif_OM_ch1	2017-04-12	OM	15:02:00	00:07:59.600000	00:08:14.280000	00:00:14.680000	shaif	selec att
11_Shaif_OM_ch1	2017-04-12	OM	15:02:00	00:08:14.160000	00:08:16.560000	00:00:02.400000	shaif	peek-a-boo
11_Shaif_OM_ch1	2017-04-12	OM	15:02:00	00:08:17.280000	00:08:19.120000	00:00:01.840000	shaif	selec att
11_Shaif_OM_ch1	2017-04-12	OM	15:02:00	00:08:31.960000	00:08:45.240000	00:00:13.280000	shaif	selec att
11_Shaif_OM_ch1	2017-04-12	OM	15:02:00	00:08:52.720000	00:09:04	00:00:11.280000	shaif	selec att
11_Shaif_OM_ch1	2017-04-12	OM	15:02:00	00:09:09	00:09:10.900000	00:00:01.900000	shaif	peek-a-boo
11_Shaif_OM_ch1	2017-04-12	OM	15:02:00	00:09:10.320000	00:09:34.720000	00:00:24.400000	shaif	selec att
11_Shaif_OM_ch1	2017-04-12	OM	15:02:00	00:09:16.600000	00:09:18.360000	00:00:01.760000	shaif	peek-a-boo
11_Shaif_OM_ch1	2017-04-12	OM	15:02:00	00:09:40.080000	00:09:58.880000	00:00:18.800000	shaif	selec att
11_Shaif_OM_ch1	2017-04-12	OM	15:02:00	00:09:41.940000	00:09:45.040000	00:00:03.100000	shaif	peek-a-boo
11_Shaif_OM_ch1	2017-04-12	OM	15:02:00	00:09:53.440000	00:09:55.240000	00:00:01.800000	shaif	headmov
11_Shaif_OM_ch1	2017-04-12	OM	15:02:00	00:10:05.440000	00:10:06.340000	00:00:00.900000	shaif	peek-a-boo
11_Shaif_OM_ch1	2017-04-12	OM	15:02:00	00:10:05.720000	00:10:12.120000	00:00:06.400000	shaif	selec att
11_Shaif_OM_ch1	2017-04-12	OM	15:02:00	00:10:23.840000	00:10:29.240000	00:00:05.400000	shaif	selec att
11_Shaif_OM_ch1	2017-04-12	OM	15:02:00	00:10:30.040000	00:10:38.880000	00:00:08.840000	shaif	selec att
11_Shaif_OM_ch1	2017-04-12	OM	15:02:00	00:11:17.120000	00:11:19.840000	00:00:02.720000	shaif	selec att
11_Shaif_OM_ch1	2017-04-12	OM	15:02:00	00:11:27.920000	00:11:29.600000	00:00:01.680000	shaif	selec att
11_Shaif_OM_ch1	2017-04-12	OM	15:02:00	00:11:42.280000	00:11:43	00:00:00.720000	shaif	selec att
11_Shaif_OM_ch1	2017-04-12	OM	15:02:00	00:11:43	00:11:50.160000	00:00:07.160000	shaif	selec att
11_Shaif_OM_ch1	2017-04-12	OM	15:02:00	00:11:55.320000	00:12:07.160000	00:00:11.840000	shaif	selec att
11_Shaif_OM_ch1	2017-04-12	OM	15:02:00	00:12:32	00:12:33.280000	00:00:01.280000	shaif	expl mirror
11_Shaif_OM_ch1	2017-04-12	OM	15:02:00	00:12:35.960000	00:12:37.400000	00:00:01.440000	shaif	selec att
11_Shaif_OM_ch1	2017-04-12	OM	15:02:00	00:12:43.490000	00:12:51.920000	00:00:08.430000	shaif	selec att
11_Shaif_OM_ch1	2017-04-12	OM	15:02:00	00:13:00.200000	00:13:05.200000	00:00:05	shaif	selec att
11_Shaif_OM_ch1	2017-04-12	OM	15:02:00	00:13:16.960000	00:13:29.560000	00:00:12.600000	shaif	selec att
11_Shaif_OM_ch1	2017-04-12	OM	15:02:00	00:13:39	00:13:42.640000	00:00:03.640000	shaif	expl mirror
11_Shaif_OM_ch1	2017-04-12	OM	15:02:00	00:13:45.940000	00:13:49.840000	00:00:03.900000	shaif	peek-a-boo
11_Shaif_OM_ch1	2017-04-12	OM	15:02:00	00:13:54	00:13:58.440000	00:00:04.440000	shaif	selec att
11_Shaif_OM_ch1	2017-04-12	OM	15:02:00	00:14:17.160000	00:14:21.280000	00:00:04.120000	shaif	selec att
11_Shaif_OM_ch1	2017-04-12	OM	15:02:00	00:14:28.280000	00:14:30.280000	00:00:02	shaif	selec att
11_Shaif_OM_ch1	2017-04-12	OM	15:02:00	00:14:37.280000	00:14:42.040000	00:00:04.760000	shaif	selec att
11_Shaif_OM_ch1	2017-04-12	OM	15:02:00	00:15:18.800000	00:15:25.840000	00:00:07.040000	shaif	selec att
11_Shaif_OM_ch1	2017-04-12	OM	15:02:00	00:15:28.480000	00:15:52.600000	00:00:24.120000	shaif	selec att
11_Shaif_OM_ch1	2017-04-12	OM	15:02:00	00:16:03.680000	00:16:20.040000	00:00:16.360000	shaif	selec att
11_Shaif_OM_ch1	2017-04-12	OM	15:02:00	00:16:25.520000	00:16:29.290000	00:00:03.770000	shaif	selec att
11_Shaif_OM_ch1	2017-04-12	OM	15:02:00	00:16:29.320000	00:16:32.200000	00:00:02.880000	shaif	peek-a-boo
11_Shaif_OM_ch1	2017-04-12	OM	15:02:00	00:16:32.200000	00:16:39.040000	00:00:06.840000	shaif	selec att
11_Shaif_OM_ch1	2017-04-12	OM	15:02:00	00:17:01.200000	00:17:05.440000	00:00:04.240000	shaif	selec att
11_Shaif_OM_ch1	2017-04-12	OM	15:02:00	00:17:07	00:17:31.880000	00:00:24.880000	shaif	selec att
11_Shaif_OM_ch1	2017-04-12	OM	15:02:00	00:17:35.760000	00:17:38.840000	00:00:03.080000	shaif	selec att
11_Shaif_OM_ch1	2017-04-12	OM	15:02:00	00:17:46.440000	00:17:49.320000	00:00:02.880000	shaif	expl mirror
11_Shaif_OM_ch1	2017-04-12	OM	15:02:00	00:18:10.480000	00:18:14.760000	00:00:04.280000	shaif	selec att
11_Shaif_OM_ch1	2017-04-12	OM	15:02:00	00:18:16.800000	00:18:28.040000	00:00:11.240000	shaif	selec att
11_Shaif_OM_ch1	2017-04-12	OM	15:02:00	00:18:29.520000	00:18:35.440000	00:00:05.920000	shaif	expl mirror
11_Shaif_OM_ch1	2017-04-12	OM	15:02:00	00:18:50.200000	00:19:01.560000	00:00:11.360000	shaif	expl mirror
11_Shaif_OM_ch1	2017-04-12	OM	15:02:00	00:19:35.640000	00:19:36.960000	00:00:01.320000	shaif	selec att
11_Shaif_OM_ch1	2017-04-12	OM	15:02:00	00:20:09.280000	00:20:14.120000	00:00:04.840000	shaif	selec att
11_Shaif_OM_ch1	2017-04-12	OM	15:02:00	00:20:23.040000	00:20:28.480000	00:00:05.440000	shaif	selec att
11_Shaif_OM_ch1	2017-04-12	OM	15:02:00	00:21:00.560000	00:21:06.200000	00:00:05.640000	shaif	expl mirror
11_Shaif_OM_ch1	2017-04-12	OM	15:02:00	00:21:35.840000	00:21:38.700000	00:00:02.860000	shaif	selec att
11_Shaif_OM_ch1	2017-04-12	OM	15:02:00	00:21:58.600000	00:22:05.880000	00:00:07.280000	shaif	selec att
11_Shaif_OM_ch1	2017-04-12	OM	15:02:00	00:22:47.440000	00:22:50.320000	00:00:02.880000	shaif	selec att
11_Shaif_OM_ch1	2017-04-12	OM	15:02:00	00:22:56.440000	00:23:15.760000	00:00:19.320000	shaif	selec att
11_Shaif_OM_ch1	2017-04-12	OM	15:02:00	00:23:26.200000	00:23:31.160000	00:00:04.960000	shaif	expl mirror
11_Shaif_OM_ch1	2017-04-12	OM	15:02:00	00:23:31.160000	00:23:52.040000	00:00:20.880000	shaif	selec att
11_Shaif_OM_ch1	2017-04-12	OM	15:02:00	00:24:12.760000	00:24:15.920000	00:00:03.160000	shaif	selec att
11_Shaif_OM_ch1	2017-04-12	OM	15:02:00	00:24:40.620000	00:24:56.360000	00:00:15.740000	shaif	selec att
11_Shaif_OM_ch1	2017-04-12	OM	15:02:00	00:24:57.160000	00:25:20.160000	00:00:23	shaif	selec att
11_Shaif_OM_ch1	2017-04-12	OM	15:02:00	00:25:26.400000	00:25:29.560000	00:00:03.160000	shaif	expl mirror
11_Shaif_OM_ch1	2017-04-12	OM	15:02:00	00:25:35.480000	00:26:00.400000	00:00:24.920000	shaif	selec att
11_Shaif_OM_ch1	2017-04-12	OM	15:02:00	00:26:08.200000	00:27:00.680000	00:00:52.480000	shaif	selec att
11_Shaif_OM_ch1	2017-04-12	OM	15:02:00	00:27:34.200000	00:28:19.240000	00:00:45.040000	shaif	selec att
11_Shaif_OM_ch1	2017-04-12	OM	15:02:00	00:28:28.720000	00:28:31	00:00:02.280000	shaif	selec att
11_Shaif_OM_ch1	2017-04-12	OM	15:02:00	00:28:35.200000	00:28:39.160000	00:00:03.960000	shaif	selec att
11_Shaif_OM_ch1	2017-04-12	OM	15:02:00	00:28:56.640000	00:29:01.120000	00:00:04.480000	shaif	selec att
11_Shaif_OM_ch1	2017-04-12	OM	15:02:00	00:29:09.160000	00:29:13.880000	00:00:04.720000	shaif	selec att
11_Shaif_OM_ch1	2017-04-12	OM	15:02:00	00:29:30.560000	00:29:31.600000	00:00:01.040000	shaif	selec att
11_Shaif_OM_ch1	2017-04-12	OM	15:02:00	00:29:38.520000	00:29:42.800000	00:00:04.280000	shaif	selec att
11_Shaif_OM_ch1	2017-04-12	OM	15:02:00	00:29:44.400000	00:29:47.960000	00:00:03.560000	shaif	selec att
11_Shaif_OM_ch1	2017-04-12	OM	15:02:00	00:29:59.360000	00:30:00.280000	00:00:00.920000	shaif	expl mirror
11_Shaif_OM_ch1	2017-04-12	OM	15:02:00	00:30:00.280000	00:30:09	00:00:08.720000	shaif	selec att
14_Serafine_OM_ch1_I	2017-04-12	OM	16:50:00	00:00:18.760000	00:00:20.880000	00:00:02.120000	serafine	selec att
14_Serafine_OM_ch1_I	2017-04-12	OM	16:50:00	00:00:23.760000	00:00:31.960000	00:00:08.200000	serafine	selec att
14_Serafine_OM_ch1_I	2017-04-12	OM	16:50:00	00:00:32.840000	00:00:40	00:00:07.160000	serafine	selec att
14_Serafine_OM_ch1_I	2017-04-12	OM	16:50:00	00:00:43.160000	00:00:49.520000	00:00:06.360000	serafine	selec att
14_Serafine_OM_ch1_I	2017-04-12	OM	16:50:00	00:00:53.080000	00:01:03.680000	00:00:10.600000	serafine	selec att
14_Serafine_OM_ch1_I	2017-04-12	OM	16:50:00	00:01:08.720000	00:01:12.440000	00:00:03.720000	serafine	selec att
14_Serafine_OM_ch1_I	2017-04-12	OM	16:50:00	00:01:11.240000	00:01:13.240000	00:00:02	serafine	headmov
14_Serafine_OM_ch1_I	2017-04-12	OM	16:50:00	00:01:16.160000	00:01:18.680000	00:00:02.520000	serafine	selec att
14_Serafine_OM_ch1_I	2017-04-12	OM	16:50:00	00:01:22.440000	00:01:36.640000	00:00:14.200000	serafine	selec att
14_Serafine_OM_ch1_I	2017-04-12	OM	16:50:00	00:01:39.200000	00:01:46.600000	00:00:07.400000	serafine	selec att
14_Serafine_OM_ch1_I	2017-04-12	OM	16:50:00	00:01:46.420000	00:01:48.720000	00:00:02.300000	serafine	headmov
14_Serafine_OM_ch1_I	2017-04-12	OM	16:50:00	00:01:48.200000	00:01:49.600000	00:00:01.400000	serafine	selec att
14_Serafine_OM_ch1_I	2017-04-12	OM	16:50:00	00:01:51.760000	00:01:52.360000	00:00:00.600000	serafine	selec att
14_Serafine_OM_ch1_I	2017-04-12	OM	16:50:00	00:01:55.120000	00:01:59.400000	00:00:04.280000	serafine	selec att
14_Serafine_OM_ch1_I	2017-04-12	OM	16:50:00	00:02:02	00:02:03.840000	00:00:01.840000	serafine	selec att
14_Serafine_OM_ch1_I	2017-04-12	OM	16:50:00	00:02:06.600000	00:02:07.840000	00:00:01.240000	serafine	selec att
14_Serafine_OM_ch1_I	2017-04-12	OM	16:50:00	00:02:11.560000	00:02:14.760000	00:00:03.200000	serafine	selec att
14_Serafine_OM_ch1_I	2017-04-12	OM	16:50:00	00:02:15.480000	00:02:17.520000	00:00:02.040000	serafine	selec att
14_Serafine_OM_ch1_I	2017-04-12	OM	16:50:00	00:02:28.640000	00:02:45.880000	00:00:17.240000	serafine	selec att
14_Serafine_OM_ch2_I	2017-04-12	OM	16:50:00	00:02:53.440000	00:02:55.140000	00:00:01.700000	serafine	selec att
14_Serafine_OM_ch1_I	2017-04-12	OM	16:50:00	00:02:57.840000	00:03:05.440000	00:00:07.600000	serafine	selec att
14_Serafine_OM_ch1_I	2017-04-12	OM	16:50:00	00:03:02.940000	00:03:04.180000	00:00:01.240000	serafine	headmov
14_Serafine_OM_ch1_I	2017-04-12	OM	16:50:00	00:03:05.080000	00:03:07.380000	00:00:02.300000	serafine	headmov
14_Serafine_OM_ch1_I	2017-04-12	OM	16:50:00	00:03:07.600000	00:03:10.240000	00:00:02.640000	serafine	selec att
14_Serafine_OM_ch1_I	2017-04-12	OM	16:50:00	00:03:13.240000	00:03:15.160000	00:00:01.920000	serafine	selec att
14_Serafine_OM_ch1_I	2017-04-12	OM	16:50:00	00:03:17.800000	00:03:20.640000	00:00:02.840000	serafine	selec att
14_Serafine_OM_ch1_I	2017-04-12	OM	16:50:00	00:03:27.120000	00:03:28.680000	00:00:01.560000	serafine	selec att
14_Serafine_OM_ch1_I	2017-04-12	OM	16:50:00	00:03:31	00:03:35.200000	00:00:04.200000	serafine	selec att
14_Serafine_OM_ch1_I	2017-04-12	OM	16:50:00	00:03:37.960000	00:03:39.500000	00:00:01.540000	serafine	selec att
14_Serafine_OM_ch1_I	2017-04-12	OM	16:50:00	00:03:43.720000	00:03:52.640000	00:00:08.920000	serafine	selec att
14_Serafine_OM_ch1_I	2017-04-12	OM	16:50:00	00:03:59.560000	00:04:07.520000	00:00:07.960000	serafine	selec att
14_Serafine_OM_ch1_I	2017-04-12	OM	16:50:00	00:04:12.520000	00:04:19.320000	00:00:06.800000	serafine	selec att
14_Serafine_OM_ch1_I	2017-04-12	OM	16:50:00	00:04:22.960000	00:04:24.480000	00:00:01.520000	serafine	selec att
14_Serafine_OM_ch1_I	2017-04-12	OM	16:50:00	00:06:27.160000	00:06:32.440000	00:00:05.280000	serafine	selec att
14_Serafine_OM_ch1_I	2017-04-12	OM	16:50:00	00:06:36.460000	00:06:40.280000	00:00:03.820000	serafine	selec att
14_Serafine_OM_ch1_I	2017-04-12	OM	16:50:00	00:06:43.040000	00:06:44.360000	00:00:01.320000	serafine	selec att
14_Serafine_OM_ch1_II	2017-04-12	OM	17:00:00	00:00:40.400000	00:01:11.400000	00:00:31	serafine	selec att
14_Serafine_OM_ch1_II	2017-04-12	OM	17:00:00	00:00:47.760000	00:00:50.160000	00:00:02.400000	serafine	headmov
14_Serafine_OM_ch1_II	2017-04-12	OM	17:00:00	00:00:52.360000	00:00:53.660000	00:00:01.300000	serafine	headmov
14_Serafine_OM_ch1_II	2017-04-12	OM	17:00:00	00:00:54.760000	00:00:56.160000	00:00:01.400000	serafine	headmov
14_Serafine_OM_ch1_II	2017-04-12	OM	17:00:00	00:01:06.160000	00:01:07.860000	00:00:01.700000	serafine	headmov
14_Serafine_OM_ch1_II	2017-04-12	OM	17:00:00	00:01:09.360000	00:01:10.360000	00:00:01	serafine	headmov
14_Serafine_OM_ch1_II	2017-04-12	OM	17:00:00	00:01:16.200000	00:01:17.440000	00:00:01.240000	serafine	selec att
14_Serafine_OM_ch1_II	2017-04-12	OM	17:00:00	00:01:20.520000	00:01:34.160000	00:00:13.640000	serafine	selec att
14_Serafine_OM_ch1_II	2017-04-12	OM	17:00:00	00:01:34.160000	00:01:38.560000	00:00:04.400000	serafine	look behind
14_Serafine_OM_ch1_II	2017-04-12	OM	17:00:00	00:01:39.760000	00:01:56.480000	00:00:16.720000	serafine	selec att
14_Serafine_OM_ch1_II	2017-04-12	OM	17:00:00	00:02:00.400000	00:02:07.040000	00:00:06.640000	serafine	expl mirror
14_Serafine_OM_ch1_II	2017-04-12	OM	17:00:00	00:02:07.040000	00:02:10.720000	00:00:03.680000	serafine	look behind
14_Serafine_OM_ch1_II	2017-04-12	OM	17:00:00	00:02:13.400000	00:02:15.480000	00:00:02.080000	serafine	expl mirror
14_Serafine_OM_ch1_II	2017-04-12	OM	17:00:00	00:02:23.600000	00:02:28.100000	00:00:04.500000	serafine	selec att
14_Serafine_OM_ch1_II	2017-04-12	OM	17:00:00	00:02:30.240000	00:02:37.880000	00:00:07.640000	serafine	selec att
14_Serafine_OM_ch1_II	2017-04-12	OM	17:00:00	00:02:40.520000	00:02:44.200000	00:00:03.680000	serafine	selec att
14_Serafine_OM_ch1_II	2017-04-12	OM	17:00:00	00:02:44.200000	00:02:45.480000	00:00:01.280000	serafine	expl mirror
14_Serafine_OM_ch1_II	2017-04-12	OM	17:00:00	00:02:46.760000	00:02:50.160000	00:00:03.400000	serafine	expl mirror
14_Serafine_OM_ch1_II	2017-04-12	OM	17:00:00	00:02:50.160000	00:02:52.360000	00:00:02.200000	serafine	peek-a-boo
14_Serafine_OM_ch1_II	2017-04-12	OM	17:00:00	00:02:52.520000	00:02:55.880000	00:00:03.360000	serafine	expl mirror
14_Serafine_OM_ch1_II	2017-04-12	OM	17:00:00	00:03:01.040000	00:03:05.560000	00:00:04.520000	serafine	selec att
14_Serafine_OM_ch1_II	2017-04-12	OM	17:00:00	00:03:05.560000	00:03:14.920000	00:00:09.360000	serafine	expl mirror
14_Serafine_OM_ch1_II	2017-04-12	OM	17:00:00	00:03:19.160000	00:03:20.400000	00:00:01.240000	serafine	selec att
14_Serafine_OM_ch1_II	2017-04-12	OM	17:00:00	00:03:20.400000	00:03:24.640000	00:00:04.240000	serafine	expl mirror
14_Serafine_OM_ch1_II	2017-04-12	OM	17:00:00	00:03:29.080000	00:03:31.400000	00:00:02.320000	serafine	expl mirror
14_Serafine_OM_ch1_II	2017-04-12	OM	17:00:00	00:03:34.360000	00:03:40.280000	00:00:05.920000	serafine	expl mirror
14_Serafine_OM_ch1_II	2017-04-12	OM	17:00:00	00:03:40.280000	00:03:51.280000	00:00:11	serafine	selec att
14_Serafine_OM_ch1_II	2017-04-12	OM	17:00:00	00:03:51.290000	00:03:53.160000	00:00:01.870000	serafine	expl mirror
14_Serafine_OM_ch1_II	2017-04-12	OM	17:00:00	00:03:55.500000	00:03:57.300000	00:00:01.800000	serafine	peek-a-boo
14_Serafine_OM_ch1_II	2017-04-12	OM	17:00:00	00:03:57.240000	00:04:06.200000	00:00:08.960000	serafine	expl mirror
14_Serafine_OM_ch1_II	2017-04-12	OM	17:00:00	00:04:06.200000	00:04:14.520000	00:00:08.320000	serafine	selec att
14_Serafine_OM_ch1_II	2017-04-12	OM	17:00:00	00:04:17.360000	00:04:25.960000	00:00:08.600000	serafine	expl mirror
14_Serafine_OM_ch1_II	2017-04-12	OM	17:00:00	00:04:25.960000	00:04:27.600000	00:00:01.640000	serafine	peek-a-boo
14_Serafine_OM_ch1_II	2017-04-12	OM	17:00:00	00:04:27.600000	00:04:33.320000	00:00:05.720000	serafine	expl mirror
14_Serafine_OM_ch1_II	2017-04-12	OM	17:00:00	00:04:36.300000	00:04:40.560000	00:00:04.260000	serafine	expl mirror
14_Serafine_OM_ch1_II	2017-04-12	OM	17:00:00	00:04:48.480000	00:04:54.600000	00:00:06.120000	serafine	selec att
14_Serafine_OM_ch1_II	2017-04-12	OM	17:00:00	00:05:04.720000	00:05:06.820000	00:00:02.100000	serafine	peek-a-boo
14_Serafine_OM_ch1_II	2017-04-12	OM	17:00:00	00:05:07.120000	00:05:09.600000	00:00:02.480000	serafine	expl mirror
14_Serafine_OM_ch1_II	2017-04-12	OM	17:00:00	00:05:12.800000	00:05:17.800000	00:00:05	serafine	expl mirror
14_Serafine_OM_ch1_II	2017-04-12	OM	17:00:00	00:05:23.840000	00:05:30.360000	00:00:06.520000	serafine	expl mirror
14_Serafine_OM_ch1_II	2017-04-12	OM	17:00:00	00:05:30.360000	00:05:34.240000	00:00:03.880000	serafine	selec att
14_Serafine_OM_ch1_II	2017-04-12	OM	17:00:00	00:05:33	00:05:33.400000	00:00:00.400000	serafine	tongue
14_Serafine_OM_ch1_II	2017-04-12	OM	17:00:00	00:05:34.200000	00:05:43	00:00:08.800000	serafine	expl mirror
14_Serafine_OM_ch1_II	2017-04-12	OM	17:00:00	00:05:50.080000	00:05:51.400000	00:00:01.320000	serafine	selec att
14_Serafine_OM_ch1_II	2017-04-12	OM	17:00:00	00:05:59.920000	00:06:01.320000	00:00:01.400000	serafine	peek-a-boo
14_Serafine_OM_ch1_II	2017-04-12	OM	17:00:00	00:06:01.360000	00:06:11.800000	00:00:10.440000	serafine	expl mirror
14_Serafine_OM_ch1_II	2017-04-12	OM	17:00:00	00:06:14.500000	00:06:15.920000	00:00:01.420000	serafine	peek-a-boo
14_Serafine_OM_ch1_II	2017-04-12	OM	17:00:00	00:06:16.080000	00:06:18.280000	00:00:02.200000	serafine	expl mirror
14_Serafine_OM_ch1_II	2017-04-12	OM	17:00:00	00:06:23.760000	00:06:26.240000	00:00:02.480000	serafine	expl mirror
14_Serafine_OM_ch1_II	2017-04-12	OM	17:00:00	00:06:26.680000	00:06:28.380000	00:00:01.700000	serafine	peek-a-boo
14_Serafine_OM_ch1_II	2017-04-12	OM	17:00:00	00:06:28.360000	00:06:39.560000	00:00:11.200000	serafine	expl mirror
14_Serafine_OM_ch1_II	2017-04-12	OM	17:00:00	00:06:42.480000	00:07:01.880000	00:00:19.400000	serafine	expl mirror
14_Serafine_OM_ch1_II	2017-04-12	OM	17:00:00	00:07:07.800000	00:07:13.840000	00:00:06.040000	serafine	expl mirror
14_Serafine_OM_ch1_II	2017-04-12	OM	17:00:00	00:07:18.120000	00:07:23	00:00:04.880000	serafine	expl mirror
14_Serafine_OM_ch1_II	2017-04-12	OM	17:00:00	00:07:25.920000	00:07:31.040000	00:00:05.120000	serafine	expl mirror
14_Serafine_OM_ch1_II	2017-04-12	OM	17:00:00	00:07:48.880000	00:07:57.040000	00:00:08.160000	serafine	expl mirror
14_Serafine_OM_ch1_II	2017-04-12	OM	17:00:00	00:08:05.520000	00:08:06.520000	00:00:01	serafine	expl mirror
14_Serafine_OM_ch1_II	2017-04-12	OM	17:00:00	00:08:11.520000	00:08:14.020000	00:00:02.500000	serafine	peek-a-boo
14_Serafine_OM_ch1_II	2017-04-12	OM	17:00:00	00:08:14.500000	00:08:17.720000	00:00:03.220000	serafine	selec att
14_Serafine_OM_ch1_II	2017-04-12	OM	17:00:00	00:08:17.720000	00:08:18.840000	00:00:01.120000	serafine	peek-a-boo
14_Serafine_OM_ch1_II	2017-04-12	OM	17:00:00	00:08:18.840000	00:08:27.360000	00:00:08.520000	serafine	expl mirror
14_Serafine_OM_ch1_II	2017-04-12	OM	17:00:00	00:08:32	00:08:39.520000	00:00:07.520000	serafine	expl mirror
14_Serafine_OM_ch1_II	2017-04-12	OM	17:00:00	00:08:52.880000	00:08:57.080000	00:00:04.200000	serafine	selec att
14_Serafine_OM_ch1_II	2017-04-12	OM	17:00:00	00:08:57.080000	00:09:01	00:00:03.920000	serafine	expl mirror
14_Serafine_OM_ch1_II	2017-04-12	OM	17:00:00	00:09:06.800000	00:09:34.480000	00:00:27.680000	serafine	expl mirror
14_Serafine_OM_ch1_II	2017-04-12	OM	17:00:00	00:09:39.960000	00:09:50.760000	00:00:10.800000	serafine	expl mirror
14_Serafine_OM_ch1_II	2017-04-12	OM	17:00:00	00:09:54.080000	00:10:00.480000	00:00:06.400000	serafine	expl mirror
14_Serafine_OM_ch1_II	2017-04-12	OM	17:00:00	00:10:31	00:10:38.560000	00:00:07.560000	serafine	expl mirror
14_Serafine_OM_ch1_II	2017-04-12	OM	17:00:00	00:10:43.880000	00:11:02.920000	00:00:19.040000	serafine	selec att
14_Serafine_OM_ch1_II	2017-04-12	OM	17:00:00	00:11:10.500000	00:11:20.840000	00:00:10.340000	serafine	selec att
14_Serafine_OM_ch1_II	2017-04-12	OM	17:00:00	00:11:46.520000	00:11:53.700000	00:00:07.180000	serafine	selec att
14_Serafine_OM_ch1_II	2017-04-12	OM	17:00:00	00:11:59.680000	00:12:01.120000	00:00:01.440000	serafine	expl mirror
14_Serafine_OM_ch1_II	2017-04-12	OM	17:00:00	00:12:18.040000	00:12:26.080000	00:00:08.040000	serafine	expl mirror
14_Serafine_OM_ch1_II	2017-04-12	OM	17:00:00	00:12:30.880000	00:12:38.720000	00:00:07.840000	serafine	expl mirror
14_Serafine_OM_ch1_II	2017-04-12	OM	17:00:00	00:12:41.560000	00:12:50.240000	00:00:08.680000	serafine	expl mirror
14_Serafine_OM_ch1_II	2017-04-12	OM	17:00:00	00:13:10.680000	00:13:20.280000	00:00:09.600000	serafine	expl mirror
14_Serafine_OM_ch1_II	2017-04-12	OM	17:00:00	00:13:31.900000	00:14:05.960000	00:00:34.060000	serafine	selec att
14_Serafine_OM_ch1_II	2017-04-12	OM	17:00:00	00:14:12.760000	00:14:19.240000	00:00:06.480000	serafine	selec att
14_Serafine_OM_ch1_II	2017-04-12	OM	17:00:00	00:14:19.240000	00:14:24.760000	00:00:05.520000	serafine	expl mirror
14_Serafine_OM_ch1_II	2017-04-12	OM	17:00:00	00:14:26.840000	00:14:33.360000	00:00:06.520000	serafine	expl mirror
14_Serafine_OM_ch1_II	2017-04-12	OM	17:00:00	00:14:36.160000	00:14:45.800000	00:00:09.640000	serafine	selec att
14_Serafine_OM_ch1_II	2017-04-12	OM	17:00:00	00:14:45.800000	00:14:53.520000	00:00:07.720000	serafine	expl mirror
14_Serafine_OM_ch1_II	2017-04-12	OM	17:00:00	00:14:58.320000	00:15:03.080000	00:00:04.760000	serafine	expl mirror
14_Serafine_OM_ch1_II	2017-04-12	OM	17:00:00	00:15:03.080000	00:15:13.040000	00:00:09.960000	serafine	expl mirror
14_Serafine_OM_ch1_II	2017-04-12	OM	17:00:00	00:15:18.120000	00:15:19.320000	00:00:01.200000	serafine	peek-a-boo
14_Serafine_OM_ch1_II	2017-04-12	OM	17:00:00	00:15:19.600000	00:15:29.040000	00:00:09.440000	serafine	expl mirror
14_Serafine_OM_ch1_II	2017-04-12	OM	17:00:00	00:15:53.360000	00:16:03.160000	00:00:09.800000	serafine	selec att
14_Serafine_OM_ch1_II	2017-04-12	OM	17:00:00	00:16:10.160000	00:16:23.240000	00:00:13.080000	serafine	selec att
14_Serafine_OM_ch1_II	2017-04-12	OM	17:00:00	00:16:30.960000	00:16:37.960000	00:00:07	serafine	expl mirror
14_Serafine_OM_ch1_II	2017-04-12	OM	17:00:00	00:16:40.200000	00:16:46.280000	00:00:06.080000	serafine	expl mirror
14_Serafine_OM_ch1_II	2017-04-12	OM	17:00:00	00:16:46.160000	00:16:47.660000	00:00:01.500000	serafine	peek-a-boo
14_Serafine_OM_ch1_II	2017-04-12	OM	17:00:00	00:16:47.560000	00:16:49.290000	00:00:01.730000	serafine	selec att
14_Serafine_OM_ch1_II	2017-04-12	OM	17:00:00	00:16:53.080000	00:16:57.440000	00:00:04.360000	serafine	expl mirror
14_Serafine_OM_ch1_II	2017-04-12	OM	17:00:00	00:17:45.120000	00:17:55.240000	00:00:10.120000	serafine	expl mirror
14_Serafine_OM_ch1_II	2017-04-12	OM	17:00:00	00:18:17.960000	00:18:21.280000	00:00:03.320000	serafine	expl mirror
14_Serafine_OM_ch1_II	2017-04-12	OM	17:00:00	00:18:22.600000	00:18:35.960000	00:00:13.360000	serafine	selec att
14_Serafine_OM_ch1_II	2017-04-12	OM	17:00:00	00:18:55.040000	00:18:59.920000	00:00:04.880000	serafine	expl mirror
14_Serafine_OM_ch1_II	2017-04-12	OM	17:00:00	00:19:24.520000	00:19:44.600000	00:00:20.080000	serafine	selec att
14_Serafine_OM_ch1_II	2017-04-12	OM	17:00:00	00:19:49.040000	00:19:51.480000	00:00:02.440000	serafine	selec att
14_Serafine_OM_ch1_II	2017-04-12	OM	17:00:00	00:20:04.480000	00:20:06.320000	00:00:01.840000	serafine	selec att

## Sheet: SHAM
Video label	Date	Test	Time	Start behavior (mm:ss,dec)	End behavior (mm:ss,dec)	Duration	Actor	Behaviour
1_Ercole_SHAM_ch1_I	2017-04-13	SHAM	08:31:59	00:07:59.920000	00:08:01.680000	00:00:01.760000	ercole	face scr
1_Ercole_SHAM_ch1_I	2017-04-13	SHAM	08:31:59	00:08:01.680000	00:08:06.760000	00:00:05.080000	ercole	body scr
1_Ercole_SHAM_ch1_I	2017-04-13	SHAM	08:31:59	00:09:04.320000	00:09:04.640000	00:00:00.320000	ercole	face scr
1_Ercole_SHAM_ch1_I	2017-04-13	SHAM	08:31:59	00:09:09.320000	00:09:10.120000	00:00:00.800000	ercole	face scr
1_Ercole_SHAM_ch1_I	2017-04-13	SHAM	08:31:59	00:09:10.680000	00:09:11.500000	00:00:00.820000	ercole	face scr
1_Ercole_SHAM_ch1_I	2017-04-13	SHAM	08:31:59	00:11:00.830000	00:11:08.890000	00:00:08.060000	ercole	body scr
1_Ercole_SHAM_ch2_I	2017-04-13	SHAM	08:31:59	00:25:59.760000	00:26:03.680000	00:00:03.920000	ercole	body scr
2_Oliver_SHAM_ch1	2017-04-13	SHAM	09:08:01	00:28:06.480000	00:28:13.100000	00:00:06.620000	oliver	body scr
4_Sunshine_SHAM_ch2	2017-04-13	SHAM	10:23:00	00:18:46.890000	00:18:49.280000	00:00:02.390000	sunshine	body scr
4_Sunshine_SHAM_ch2	2017-04-13	SHAM	10:23:00	00:20:29.900000	00:20:33.210000	00:00:03.310000	sunshine	body scr
4_Sunshine_SHAM_ch1	2017-04-13	SHAM	10:23:00	00:22:25.880000	00:22:26.240000	00:00:00.360000	sunshine	body scr
4_Sunshine_SHAM_ch1	2017-04-13	SHAM	10:23:00	00:22:28.120000	00:22:30.240000	00:00:02.120000	sunshine	body scr
4_Sunshine_SHAM_ch1	2017-04-13	SHAM	10:23:00	00:26:01.960000	00:26:03.640000	00:00:01.680000	sunshine	face scr
5_Falco2_SHAM_ch1	2017-04-13	SHAM	11:05:00	00:13:42.080000	00:13:45.800000	00:00:03.720000	falco2	face scr
6_Nadija_SHAM_ch1_I	2017-04-13	SHAM	11:43:00	00:02:50	00:02:52.720000	00:00:02.720000	nadija	body scr
8_King_SHAM_ch1_I	2017-04-13	SHAM	13:39:00	00:19:39.440000	00:19:43.160000	00:00:03.720000	king	body scr
9_Oti_SHAM_ch1	2017-04-13	SHAM	14:16:00	00:06:40.320000	00:06:43.110000	00:00:02.790000	oti	body scr
9_Oti_SHAM_ch1	2017-04-13	SHAM	14:16:00	00:21:56.680000	00:21:59.380000	00:00:02.700000	oti	body scr
9_Oti_SHAM_ch1	2017-04-13	SHAM	14:16:00	00:24:10.640000	00:24:14.040000	00:00:03.400000	oti	body scr
9_Oti_SHAM_ch1	2017-04-13	SHAM	14:16:00	00:26:37.160000	00:26:42.160000	00:00:05	oti	body scr
9_Oti_SHAM_ch1	2017-04-13	SHAM	14:16:00	00:26:56.520000	00:27:00.520000	00:00:04	oti	body scr
9_Oti_SHAM_ch1	2017-04-13	SHAM	14:16:00	00:27:24.400000	00:27:27.800000	00:00:03.400000	oti	body scr
10_Arramon_SHAM_ch1_II	2017-04-13	SHAM	15:00:00	00:06:46.480000	00:06:51	00:00:04.520000	arramon	body scr
11_Shaif_SHAM_ch1_I	2017-04-13	SHAM	15:31:00	00:05:52.920000	00:05:58.440000	00:00:05.520000	shaif	body scr
11_Shaif_SHAM_ch1_I	2017-04-13	SHAM	15:31:00	00:07:39.440000	00:07:46.240000	00:00:06.800000	shaif	body scr
11_Shaif_SHAM_ch1_I	2017-04-13	SHAM	15:31:00	00:12:44.800000	00:12:47.800000	00:00:03	shaif	body scr
11_Shaif_SHAM_ch1_I	2017-04-13	SHAM	15:31:00	00:13:45.900000	00:13:52.360000	00:00:06.460000	shaif	body scr
11_Shaif_SHAM_ch1_I	2017-04-13	SHAM	15:31:00	00:18:59.520000	00:19:00.760000	00:00:01.240000	shaif	body scr
11_Shaif_SHAM_ch1_I	2017-04-13	SHAM	15:31:00	00:19:01.280000	00:19:02.400000	00:00:01.120000	shaif	face scr
11_Shaif_SHAM_ch1_I	2017-04-13	SHAM	15:31:00	00:26:38.240000	00:26:42.320000	00:00:04.080000	shaif	body scr
11_Shaif_SHAM_ch1_I	2017-04-13	SHAM	15:31:00	00:26:51.840000	00:26:55.030000	00:00:03.190000	shaif	body scr
13_Serafine_SHAM_ch1	2017-04-13	SHAM	16:24:00	00:23:14.280000	00:23:18.280000	00:00:04	serafine	face scr

## Sheet: MARK
Video label	Date	Test	Time	Start behavior (mm:ss,dec)	End behavior (mm:ss,dec)	Duration	Actor	Behaviour
1_Ercole_MARK_CH1/2	2017-04-14	MARK	08:51:00	00:02:44	00:02:53.640000	00:00:09.640000	ercole	face scr
1_Ercole_MARK_CH1/2	2017-04-14	MARK	08:51:00	00:11:30.760000	00:11:31.640000	00:00:00.880000	ercole	face scr
1_Ercole_MARK_CH1/2	2017-04-14	MARK	08:51:00	00:11:32.080000	00:11:33.440000	00:00:01.360000	ercole	body scr
1_Ercole_MARK_CH1/2	2017-04-14	MARK	08:51:00	00:13:31.480000	00:13:34.440000	00:00:02.960000	ercole	face scr
1_Ercole_MARK_CH1/2	2017-04-14	MARK	08:51:00	00:13:34.440000	00:13:36.560000	00:00:02.120000	ercole	face scr
1_Ercole_MARK_CH1/2	2017-04-14	MARK	08:51:00	00:16:04.200000	00:16:13.040000	00:00:08.840000	ercole	body scr
1_Ercole_MARK_CH1/2	2017-04-14	MARK	08:51:00	00:17:49.080000	00:17:55.080000	00:00:06	ercole	body scr
1_Ercole_MARK_CH1/2	2017-04-14	MARK	08:51:00	00:18:44.800000	00:18:45.160000	00:00:00.360000	ercole	body scr
1_Ercole_MARK_CH1/2	2017-04-14	MARK	08:51:00	00:18:45.160000	00:18:48.880000	00:00:03.720000	ercole	body scr
2_Oliver_MARK_CH1/2_I	2017-04-14	MARK	09:31:00	00:02:43.080000	00:02:47.320000	00:00:04.240000	oliver	body scr
2_Oliver_MARK_CH1/2_I	2017-04-14	MARK	09:31:00	00:11:07.560000	00:11:11.800000	00:00:04.240000	oliver	face scr
2_Oliver_MARK_CH1/2_I	2017-04-14	MARK	09:31:00	00:14:37.560000	00:14:40.400000	00:00:02.840000	oliver	body scr
2_Oliver_MARK_CH1/2_I	2017-04-14	MARK	09:31:00	00:27:39.220000	00:27:39.820000	00:00:00.600000	oliver	face scr
3_Sunshine_MARK_ch1	2017-04-14	MARK	10:14:00	00:11:34.480000	00:11:36.120000	00:00:01.640000	sunshine	face scr
3_Sunshine_MARK_ch1	2017-04-14	MARK	10:14:00	00:13:26.760000	00:13:28.320000	00:00:01.560000	sunshine	body scr
3_Sunshine_MARK_ch1	2017-04-14	MARK	10:14:00	00:15:48.720000	00:15:50.800000	00:00:02.080000	sunshine	body scr
3_Sunshine_MARK_ch1	2017-04-14	MARK	10:14:00	00:16:59.480000	00:17:00.320000	00:00:00.840000	sunshine	body scr
3_Sunshine_MARK_ch1	2017-04-14	MARK	10:14:00	00:24:56.520000	00:25:01	00:00:04.480000	sunshine	face scr
3_Sunshine_MARK_ch1	2017-04-14	MARK	10:14:00	00:28:01	00:28:05	00:00:04	sunshine	face scr
4_Falco2_MARK_ch1	2017-04-14	MARK	11:00:00	00:21:43	00:21:44.520000	00:00:01.520000	falco2	face scr
4_Falco2_MARK_ch1	2017-04-14	MARK	11:00:00	00:25:30.600000	00:25:36.120000	00:00:05.520000	falco2	face scr
5_Nadija_MARK_ch1_I	2017-04-14	MARK	11:39:00	00:08:09.160000	00:08:13.440000	00:00:04.280000	nadija	face scr
5_Nadija_MARK_ch1_II	2017-04-14	MARK	12:00:00	00:04:45.360000	00:04:48.960000	00:00:03.600000	nadija	body scr
6_Antonia_MARK_ch1	2017-04-14	MARK	12:23:00	00:09:47.480000	00:09:48.120000	00:00:00.640000	antonia	body scr
6_Antonia_MARK_ch1	2017-04-14	MARK	12:23:00	00:10:44.240000	00:10:44.960000	00:00:00.720000	antonia	body scr
6_Antonia_MARK_ch1	2017-04-14	MARK	12:23:00	00:14:55.800000	00:14:57.640000	00:00:01.840000	antonia	face scr
6_Antonia_MARK_ch1	2017-04-14	MARK	12:23:00	00:16:29.360000	00:16:32.120000	00:00:02.760000	antonia	face scr
6_Antonia_MARK_ch2	2017-04-14	MARK	12:23:00	00:23:41.530000	00:23:43.460000	00:00:01.930000	antonia	face scr
6_Antonia_MARK_ch2	2017-04-14	MARK	12:23:00	00:25:00.400000	00:25:01.340000	00:00:00.940000	antonia	face scr
7_King_MARKII_ch1_I	2017-04-15	MARK	08:34:00	00:03:32.240000	00:03:37.240000	00:00:05	king	face scr
2_Oti_MARKII_ch1	2017-04-15	MARK	09:18:01	00:00:40.480000	00:00:45.560000	00:00:05.080000	oti	face scr
2_Oti_MARKII_ch1	2017-04-15	MARK	09:18:01	00:08:29.200000	00:08:34.670000	00:00:05.470000	oti	body scr
3_Arramon_MARKII_ch1	2017-04-15	MARK	10:07:03	00:29:41.840000	00:29:46.800000	00:00:04.960000	arramon	body scr
10_Shaif_MARK_ch1_II	2017-04-14	MARK	16:00:00	00:07:53.600000	00:07:57.160000	00:00:03.560000	shaif	body scr
10_Shaif_MARK_ch1_II	2017-04-14	MARK	16:00:00	00:17:46.280000	00:17:49.900000	00:00:03.620000	shaif	face scr
10_Shaif_MARK_ch1_II	2017-04-14	MARK	16:00:00	00:18:52.920000	00:18:56.540000	00:00:03.620000	shaif	body scr
10_Shaif_MARK_ch2_II	2017-04-14	MARK	16:00:00	00:19:44.880000	00:19:50.300000	00:00:05.420000	shaif	face scr
4_Serafine_MARKII_ch1_I	2017-04-15	MARK	10:49:00	00:01:02.600000	00:01:07.640000	00:00:05.040000	serafine	body scr
